# Supplementary material for: AI chatbots show promise but limitations on UK medical exam questions: a comparative performance study
Source: Sci Rep. 2024 Aug 14;14:18859. doi: 10.1038/s41598-024-68996-2 (PMC11324724; doi:10.1038/s41598-024-68996-2)
Supplement: Supplementary file 2 — Supplementary Information 2. [file 41598_2024_68996_MOESM2_ESM.csv]

Specialty	Question Code	Type of question	ChatBot	ScoreWithLeakage	C4 Leakage	Google Before 2022	Google After 2022	Score wtht leakage (calculation only)	Score
Obstetrics and Gynecology	Obs&Gyna 1	MCQ	ChatGPT3.5	1	1	0	0
Obstetrics and Gynecology	Obs&Gyna 2	MCQ	ChatGPT3.5	1	1	0	0
Obstetrics and Gynecology	Obs&Gyna 3	MCQ	ChatGPT3.5	1	1	0	0
Obstetrics and Gynecology	Obs&Gyna 4	MCQ	ChatGPT3.5	0	1	0	0
Obstetrics and Gynecology	Obs&Gyna 5	MCQ	ChatGPT3.5	0	1	0	0
Obstetrics and Gynecology	Obs&Gyna 6	MCQ	ChatGPT3.5	1	1	0	0
Obstetrics and Gynecology	Obs&Gyna 7	MCQ	ChatGPT3.5	1	1	0	0
Obstetrics and Gynecology	Obs&Gyna 8	MCQ	ChatGPT3.5	1	0	0	0	1	1
Obstetrics and Gynecology	Obs&Gyna 9 BMJ	MCQ	ChatGPT3.5	1	0	0	0	1	1
Obstetrics and Gynecology	Obs&Gyna 10 BMJ	True/False	ChatGPT3.5	0	0	0	0	0	0
Obstetrics and Gynecology	Obs&Gyna 11 BMJ	MCQ	ChatGPT3.5	1	0	0	0	1	1
Obstetrics and Gynecology	Obs&Gyna 12 BMJ	MCQ	ChatGPT3.5	0	0	0	0	0	0
Obstetrics and Gynecology	Obs&Gyna 13 BMJ	True/False	ChatGPT3.5	1	0	0	0	1	1
Obstetrics and Gynecology	Obs&Gyna 14 BMJ	MCQ	ChatGPT3.5	1	0	0	0	1	1
Obstetrics and Gynecology	Obs&Gyna 15 BMJ	MCQ	ChatGPT3.5	0	0	0	0	0	0
Obstetrics and Gynecology	Obs&Gyna 16 BMJ	MCQ	ChatGPT3.5	1	0	0	0	1	1
Obstetrics and Gynecology	Obs&Gyna 17 BMJ	True/False	ChatGPT3.5	0	0	0	0	0	0
Obstetrics and Gynecology	Obs&Gyna 18 BMJ	MCQ	ChatGPT3.5	1	0	0	0	1	1
Opthalmology	Opth 1	MCQ	ChatGPT3.5	0	0	1	1
Opthalmology	Opth 2	MCQ	ChatGPT3.5	0	0	0	0	0	0
Opthalmology	Opth 3	MCQ	ChatGPT3.5	0	0	1	1
Opthalmology	Opth 4	MCQ	ChatGPT3.5	0	0	1	1
Opthalmology	Opth 5	MCQ	ChatGPT3.5	1	0	1	1
Opthalmology	Opth 6	MCQ	ChatGPT3.5	0	0	0	0	0	0
Opthalmology	Opth 7	MCQ	ChatGPT3.5	1	0	0	0	1	1
Opthalmology	Opth 8	MCQ	ChatGPT3.5	1	0	1	1
Opthalmology	Opth 9	MCQ	ChatGPT3.5	1	0	0	0	1	1
Opthalmology	Opth 10	MCQ	ChatGPT3.5	1	0	1	1
Opthalmology	Opth 11	MCQ	ChatGPT3.5	1	0	0	0	1	1
Opthalmology	Opth 12	MCQ	ChatGPT3.5	1	0	0	0	1	1
Opthalmology	Opth 13	MCQ	ChatGPT3.5	1	0	1	1
Opthalmology	Opth 14	MCQ	ChatGPT3.5	0	0	0	0	0	0
Opthalmology	Opth 15	MCQ	ChatGPT3.5	0	0	0	0	0	0
Opthalmology	Opth 16	MCQ	ChatGPT3.5	0	0	1	1
Opthalmology	Opth 17	MCQ	ChatGPT3.5	0	0	0	0	0	0
Opthalmology	Opth 18	MCQ	ChatGPT3.5	0	0	1	1
Opthalmology	Opth 19	MCQ	ChatGPT3.5	0	0	0	1
Opthalmology	Opth 20	MCQ	ChatGPT3.5	1	0	0	0	1	1
Opthalmology	Opth 21	MCQ	ChatGPT3.5	1	0	0	0	1	1
Opthalmology	Opth 22	MCQ	ChatGPT3.5	1	0	0	0	1	1
Opthalmology	Opth 23	MCQ	ChatGPT3.5	0	0	0	0	0	0
Opthalmology	Opth 24	MCQ	ChatGPT3.5	1	0	0	0	1	1
Opthalmology	Opth 25	MCQ	ChatGPT3.5	1	0	0	0	1	1
Opthalmology	Opth 26	MCQ	ChatGPT3.5	1	0	0	0	1	1
Opthalmology	Opth 27	MCQ	ChatGPT3.5	1	0	0	0	1	1
Opthalmology	Opth 28	MCQ	ChatGPT3.5	0	0	0	0	0	0
Opthalmology	Opth 29	MCQ	ChatGPT3.5	1	0	0	0	1	1
Opthalmology	Opth 30	MCQ	ChatGPT3.5	1	0	1	1
Opthalmology	Opth 31	MCQ	ChatGPT3.5	1	0	0	0	1	1
Opthalmology	Opth 32	MCQ	ChatGPT3.5	1	0	1	1
Opthalmology	Opth 33	MCQ	ChatGPT3.5	1	0	0	0	1	1
Opthalmology	Opth 34	MCQ	ChatGPT3.5	1	0	0	0	1	1
Opthalmology	Opth 35	MCQ	ChatGPT3.5	1	0	0	0	1	1
Opthalmology	Opth 36	MCQ	ChatGPT3.5	0	0	0	0	0	0
Opthalmology	Opth 37	MCQ	ChatGPT3.5	1	0	0	0	1	1
Opthalmology	Opth 38	MCQ	ChatGPT3.5	0	0	0	0	0	0
Opthalmology	Opth 39	MCQ	ChatGPT3.5	0	0	0	0	0	0
Opthalmology	Opth 40	MCQ	ChatGPT3.5	0	0	0	0	0	0
Opthalmology	Opth 41	MCQ	ChatGPT3.5	0	0	0	0	0	0
Opthalmology	Opth 42	MCQ	ChatGPT3.5	1	0	0	0	1	1
Opthalmology	Opth 43	MCQ	ChatGPT3.5	0	0	0	0	0	0
Opthalmology	Opth 44	MCQ	ChatGPT3.5	1	0	1	1
Opthalmology	Opth 46	MCQ	ChatGPT3.5	0	0	0	0	0	0
Opthalmology	Opth 47	MCQ	ChatGPT3.5	0	0	0	0	0	0
Opthalmology	Opth 48	MCQ	ChatGPT3.5	0	0	0	0	0	0
Opthalmology	Opth 49	MCQ	ChatGPT3.5	1	0	0	0	1	1
Opthalmology	Opth 50	MCQ	ChatGPT3.5	1	0	0	0	1	1
Internal Medicine	IMED 1	MCQ	ChatGPT3.5	1	0	0	1
Internal Medicine	IMED 2	MCQ	ChatGPT3.5	1	0	0	0	1	1
Internal Medicine	IMED 3	MCQ	ChatGPT3.5	0	0	1	1
Internal Medicine	IMED 4	MCQ	ChatGPT3.5	1	0	0	1
Internal Medicine	IMED 5	MCQ	ChatGPT3.5	1	0	0	0	1	1
Internal Medicine	IMED 6	MCQ	ChatGPT3.5	0	0	0	1
Internal Medicine	IMED 7	MCQ	ChatGPT3.5	0	0	0	1
Internal Medicine	IMED 8	MCQ	ChatGPT3.5	1	0	0	0	1	1
Internal Medicine	IMED 9	MCQ	ChatGPT3.5	1	0	0	0	1	1
Internal Medicine	IMED 10	MCQ	ChatGPT3.5	1	0	0	1
Internal Medicine	IMED 11	MCQ	ChatGPT3.5	1	0	0	1
Internal Medicine	IMED 12	MCQ	ChatGPT3.5	0	0	0	1
Internal Medicine	IMED 13	MCQ	ChatGPT3.5	0	0	0	1
Internal Medicine	IMED 14	MCQ	ChatGPT3.5	1	0	0	1
Internal Medicine	IMED 15	MCQ	ChatGPT3.5	1	0	0	0	1	1
Internal Medicine	IMED 16	MCQ	ChatGPT3.5	1	0	0	1
Internal Medicine	IMED 17	MCQ	ChatGPT3.5	1	0	0	0	1	1
Internal Medicine	IMED 18	MCQ	ChatGPT3.5	0	0	0	0	0	0
Internal Medicine	IMED 19	MCQ	ChatGPT3.5	1	0	0	1
Internal Medicine	IMED 20	MCQ	ChatGPT3.5	0	0	0	1
Internal Medicine	IMED 21	MCQ	ChatGPT3.5	0	0	0	1
Internal Medicine	IMED 22	MCQ	ChatGPT3.5	1	0	0	1
Internal Medicine	IMED 23	MCQ	ChatGPT3.5	1	0	0	0	1	1
Internal Medicine	IMED 24	MCQ	ChatGPT3.5	1	0	0	1
Internal Medicine	IMED 25	MCQ	ChatGPT3.5	1	0	0	1
Internal Medicine	IMED 26	MCQ	ChatGPT3.5	0	0	0	1
Internal Medicine	IMED 27	MCQ	ChatGPT3.5	1	0	0	0	1	1
Internal Medicine	IMED 28	MCQ	ChatGPT3.5	1	0	0	1
Internal Medicine	IMED 29	MCQ	ChatGPT3.5	0	0	0	0	0	0
Internal Medicine	IMED 30	MCQ	ChatGPT3.5	1	0	1	1
Internal Medicine	IMED 31	MCQ	ChatGPT3.5	1	0	0	0	1	1
Internal Medicine	IMED 32	MCQ	ChatGPT3.5	0	0	0	1
Internal Medicine	IMED 33	MCQ	ChatGPT3.5	1	0	0	1
Internal Medicine	IMED 34	MCQ	ChatGPT3.5	1	0	0	1
Internal Medicine	IMED 35	MCQ	ChatGPT3.5	1	0	0	1
Internal Medicine	IMED 36	MCQ	ChatGPT3.5	1	0	0	1
Internal Medicine	IMED 37	MCQ	ChatGPT3.5	1	0	0	1
Internal Medicine	IMED 38	MCQ	ChatGPT3.5	1	0	0	1
Internal Medicine	IMED 39	MCQ	ChatGPT3.5	1	0	0	1
Internal Medicine	IMED 40	MCQ	ChatGPT3.5	1	0	0	1
Internal Medicine	IMED 41	MCQ	ChatGPT3.5	0	0	0	0	0	0
Internal Medicine	IMED 42	MCQ	ChatGPT3.5	1	0	0	1
Internal Medicine	IMED 43	MCQ	ChatGPT3.5	1	0	0	1
Internal Medicine	IMED 44	MCQ	ChatGPT3.5	1	0	0	1
Internal Medicine	IMED 45	MCQ	ChatGPT3.5	1	0	0	0	1	1
Internal Medicine	IMED 46	MCQ	ChatGPT3.5	0	0	0	1
Internal Medicine	IMED 47	MCQ	ChatGPT3.5	1	0	0	0	1	1
Internal Medicine	IMED 48	MCQ	ChatGPT3.5	1	0	0	0	1	1
Internal Medicine	IMED 49	MCQ	ChatGPT3.5	1	0	0	1
Internal Medicine	IMED 50	MCQ	ChatGPT3.5	0	0	0	1
Internal Medicine	IMED 51	MCQ	ChatGPT3.5	1	0	0	0	1	1
Internal Medicine	IMED 52	MCQ	ChatGPT3.5	1	0	1	1
Internal Medicine	IMED 53	MCQ	ChatGPT3.5	0	0	0	0	0	0
Internal Medicine	IMED 54	MCQ	ChatGPT3.5	0	0	0	1
Internal Medicine	IMED 55	MCQ	ChatGPT3.5	0	0	0	0	0	0
Internal Medicine	IMED 56	MCQ	ChatGPT3.5	1	0	0	1
Internal Medicine	IMED 57	MCQ	ChatGPT3.5	1	0	0	1
Internal Medicine	IMED 58	MCQ	ChatGPT3.5	1	0	0	0	1	1
Internal Medicine	IMED 59	MCQ	ChatGPT3.5	1	0	0	0	1	1
Internal Medicine	IMED 60	MCQ	ChatGPT3.5	1	0	0	0	1	1
Internal Medicine	IMED 61	MCQ	ChatGPT3.5	1	0	0	0	1	1
Internal Medicine	IMED 62	MCQ	ChatGPT3.5	1	0	0	0	1	1
Internal Medicine	IMED 63	MCQ	ChatGPT3.5	1	0	0	0	1	1
Internal Medicine	IMED 64	MCQ	ChatGPT3.5	0	0	0	1
Internal Medicine	IMED 65	MCQ	ChatGPT3.5	1	0	0	0	1	1
Internal Medicine	IMED 66	MCQ	ChatGPT3.5	0	0	0	0	0	0
Internal Medicine	IMED 67	MCQ	ChatGPT3.5	0	0	0	0	0	0
Internal Medicine	IMED 68	MCQ	ChatGPT3.5	1	0	0	1
Internal Medicine	IMED 69	MCQ	ChatGPT3.5	0	0	0	1
Internal Medicine	IMED 70	MCQ	ChatGPT3.5	1	0	0	1
Internal Medicine	IMED 71	MCQ	ChatGPT3.5	0	0	0	1
Internal Medicine	IMED 72	MCQ	ChatGPT3.5	1	0	0	0	1	1
Internal Medicine	IMED 73	MCQ	ChatGPT3.5	0	0	0	1
Internal Medicine	IMED 74	MCQ	ChatGPT3.5	0	0	0	1
Internal Medicine	IMED 75	MCQ	ChatGPT3.5	1	0	0	1
Internal Medicine	IMED 76	MCQ	ChatGPT3.5	1	0	0	1
Internal Medicine	IMED 77	MCQ	ChatGPT3.5	0	0	0	0	0	0
Internal Medicine	IMED 78	MCQ	ChatGPT3.5	0	0	0	0	0	0
Internal Medicine	IMED 79	MCQ	ChatGPT3.5	1	0	0	0	1	1
Internal Medicine	IMED 80	MCQ	ChatGPT3.5	1	0	0	1
Internal Medicine	IMED 81	MCQ	ChatGPT3.5	1	0	0	1
Internal Medicine	IMED 82	MCQ	ChatGPT3.5	0	0	0	1
Internal Medicine	IMED 83	MCQ	ChatGPT3.5	0	0	0	0	0	0
Internal Medicine	IMED 84	MCQ	ChatGPT3.5	0	0	0	0	0	0
Internal Medicine	IMED 85	MCQ	ChatGPT3.5	1	0	0	0	1	1
Internal Medicine	IMED 86	MCQ	ChatGPT3.5	0	0	0	1
Internal Medicine	IMED 87	MCQ	ChatGPT3.5	0	0	0	1
Internal Medicine	IMED 88	MCQ	ChatGPT3.5	1	0	0	1
Internal Medicine	IMED 89	MCQ	ChatGPT3.5	1	0	0	0	1	1
Internal Medicine	IMED 90	MCQ	ChatGPT3.5	0	0	0	0	0	0
Internal Medicine	IMED 91	MCQ	ChatGPT3.5	0	0	0	1
Internal Medicine	IMED 92	MCQ	ChatGPT3.5	1	0	0	1
Internal Medicine	IMED 93	MCQ	ChatGPT3.5	0	0	0	1
Internal Medicine	IMED 94	MCQ	ChatGPT3.5	1	0	0	1
Internal Medicine	IMED 95	MCQ	ChatGPT3.5	0	0	0	0	0	0
Internal Medicine	IMED 96	MCQ	ChatGPT3.5	0	0	0	0	0	0
Internal Medicine	IMED 97	MCQ	ChatGPT3.5	1	0	0	1
Internal Medicine	IMED 98	MCQ	ChatGPT3.5	1	0	0	1
Internal Medicine	IMED 99	MCQ	ChatGPT3.5	1	0	0	0	1	1
Internal Medicine	IMED 100	MCQ	ChatGPT3.5	0	0	0	0	0	0
Internal Medicine	IMED 101	MCQ	ChatGPT3.5	1	0	0	0	1	1
Internal Medicine	IMED 102	MCQ	ChatGPT3.5	0	0	0	0	0	0
Internal Medicine	IMED 103	MCQ	ChatGPT3.5	0	0	0	1
Internal Medicine	IMED 104	MCQ	ChatGPT3.5	1	0	0	0	1	1
Internal Medicine	IMED 105	MCQ	ChatGPT3.5	0	0	0	0	0	0
Internal Medicine	IMED 106	MCQ	ChatGPT3.5	0	0	0	0	0	0
Internal Medicine	IMED 107	MCQ	ChatGPT3.5	1	0	0	1
Internal Medicine	IMED 108	MCQ	ChatGPT3.5	1	0	0	1
Internal Medicine	IMED 109	MCQ	ChatGPT3.5	1	0	0	1
Internal Medicine	IMED 110	MCQ	ChatGPT3.5	1	0	0	0	1	1
Internal Medicine	IMED 111	MCQ	ChatGPT3.5	1	0	0	0	1	1
Internal Medicine	IMED 112	MCQ	ChatGPT3.5	1	0	0	1
Internal Medicine	IMED 113	MCQ	ChatGPT3.5	1	0	0	1
Internal Medicine	IMED 114	MCQ	ChatGPT3.5	1	0	0	0	1	1
Internal Medicine	IMED 115	MCQ	ChatGPT3.5	1	0	0	1
Internal Medicine	IMED 116	MCQ	ChatGPT3.5	1	0	0	0	1	1
Internal Medicine	IMED 117	MCQ	ChatGPT3.5	0	0	0	0	0	0
Internal Medicine	IMED 118	MCQ	ChatGPT3.5	1	0	0	0	1	1
Internal Medicine	IMED 119	MCQ	ChatGPT3.5	0	0	0	0	0	0
Internal Medicine	IMED 120	MCQ	ChatGPT3.5	0	0	0	0	0	0
Internal Medicine	IMED 121	MCQ	ChatGPT3.5	0	0	0	0	0	0
Internal Medicine	IMED 122	MCQ	ChatGPT3.5	1	0	0	0	1	1
Internal Medicine	IMED 123	MCQ	ChatGPT3.5	0	0	0	0	0	0
Internal Medicine	IMED 124	MCQ	ChatGPT3.5	1	0	0	0	1	1
Internal Medicine	IMED 125	MCQ	ChatGPT3.5	0	0	0	0	0	0
Internal Medicine	IMED 126	MCQ	ChatGPT3.5	0	0	0	0	0	0
Internal Medicine	IMED 127	MCQ	ChatGPT3.5	0	0	0	0	0	0
Internal Medicine	IMED 128	MCQ	ChatGPT3.5	1	0	0	0	1	1
Internal Medicine	IMED 129	MCQ	ChatGPT3.5	1	0	0	0	1	1
Internal Medicine	IMED 130	MCQ	ChatGPT3.5	1	0	0	0	1	1
Internal Medicine	IMED 131	MCQ	ChatGPT3.5	0	0	0	0	0	0
Internal Medicine	IMED 132	MCQ	ChatGPT3.5	1	0	0	0	1	1
Internal Medicine	IMED 133	MCQ	ChatGPT3.5	0	0	0	0	0	0
Internal Medicine	IMED 134	MCQ	ChatGPT3.5	1	0	0	0	1	1
Internal Medicine	IMED 135	MCQ	ChatGPT3.5	1	0	0	0	1	1
Internal Medicine	IMED 136	MCQ	ChatGPT3.5	0	0	0	0	0	0
Internal Medicine	IMED 137	MCQ	ChatGPT3.5	1	0	0	0	1	1
Internal Medicine	IMED 138	MCQ	ChatGPT3.5	1	0	0	0	1	1
Internal Medicine	IMED 139	MCQ	ChatGPT3.5	1	0	0	0	1	1
Internal Medicine	IMED 140	MCQ	ChatGPT3.5	1	0	0	0	1	1
Internal Medicine	IMED 141	MCQ	ChatGPT3.5	1	0	0	0	1	1
Internal Medicine	IMED 142	MCQ	ChatGPT3.5	1	0	0	0	1	1
Internal Medicine	IMED 143	MCQ	ChatGPT3.5	1	0	0	0	1	1
Internal Medicine	IMED 144	MCQ	ChatGPT3.5	0	0	0	0	0	0
Internal Medicine	IMED 145	MCQ	ChatGPT3.5	1	0	0	0	1	1
Internal Medicine	IMED 146	MCQ	ChatGPT3.5	0	0	0	0	0	0
Internal Medicine	IMED 147	MCQ	ChatGPT3.5	1	0	0	0	1	1
Internal Medicine	IMED 148	MCQ	ChatGPT3.5	1	0	0	0	1	1
Internal Medicine	IMED 149	MCQ	ChatGPT3.5	1	0	0	0	1	1
Internal Medicine	IMED 150	MCQ	ChatGPT3.5	1	0	0	0	1	1
Internal Medicine	IMED 151	MCQ	ChatGPT3.5	1	0	0	0	1	1
Internal Medicine	IMED 152	MCQ	ChatGPT3.5	0	0	0	1
Internal Medicine	IMED 153	MCQ	ChatGPT3.5	0	0	0	0	0	0
Internal Medicine	IMED 154	MCQ	ChatGPT3.5	1	0	0	0	1	1
Internal Medicine	IMED 155	MCQ	ChatGPT3.5	1	0	0	0	1	1
Internal Medicine	IMED 156	MCQ	ChatGPT3.5	0	0	0	0	0	0
Internal Medicine	IMED 157	MCQ	ChatGPT3.5	0	0	0	0	0	0
Internal Medicine	IMED 158	MCQ	ChatGPT3.5	0	0	0	0	0	0
Internal Medicine	IMED 159	MCQ	ChatGPT3.5	1	0	0	1
Internal Medicine	IMED 160	MCQ	ChatGPT3.5	0	0	0	0	0	0
Internal Medicine	IMED 161	MCQ	ChatGPT3.5	1	0	0	0	1	1
Internal Medicine	IMED 162	MCQ	ChatGPT3.5	1	0	0	1
Internal Medicine	IMED 163	MCQ	ChatGPT3.5	1	0	0	0	1	1
Internal Medicine	IMED 164	MCQ	ChatGPT3.5	1	0	0	0	1	1
Internal Medicine	IMED 165	MCQ	ChatGPT3.5	1	0	0	0	1	1
Internal Medicine	IMED 166	MCQ	ChatGPT3.5	1	0	0	0	1	1
Internal Medicine	IMED 167	MCQ	ChatGPT3.5	1	0	0	0	1	1
Internal Medicine	IMED 168	MCQ	ChatGPT3.5	1	0	0	0	1	1
Internal Medicine	IMED 169	MCQ	ChatGPT3.5	0	0	0	0	0	0
Internal Medicine	IMED 170	MCQ	ChatGPT3.5	1	0	0	0	1	1
Internal Medicine	IMED 171	MCQ	ChatGPT3.5	1	0	0	0	1	1
Internal Medicine	IMED 172	MCQ	ChatGPT3.5	1	0	0	0	1	1
Internal Medicine	IMED 173	MCQ	ChatGPT3.5	1	0	0	0	1	1
Internal Medicine	IMED 174	MCQ	ChatGPT3.5	0	0	0	0	0	0
Internal Medicine	IMED 175	MCQ	ChatGPT3.5	1	0	0	0	1	1
Internal Medicine	IMED 176	MCQ	ChatGPT3.5	1	0	0	0	1	1
Internal Medicine	IMED 177	MCQ	ChatGPT3.5	1	0	0	0	1	1
Internal Medicine	IMED 178	MCQ	ChatGPT3.5	1	0	0	0	1	1
Internal Medicine	IMED 179	MCQ	ChatGPT3.5	0	0	0	0	0	0
Internal Medicine	IMED 180	MCQ	ChatGPT3.5	1	0	0	0	1	1
Internal Medicine	IMED 181	MCQ	ChatGPT3.5	1	0	0	0	1	1
Internal Medicine	IMED 182	MCQ	ChatGPT3.5	1	0	0	0	1	1
Internal Medicine	IMED 183	MCQ	ChatGPT3.5	0	0	0	0	0	0
Internal Medicine	IMED 184	MCQ	ChatGPT3.5	1	0	0	0	1	1
Internal Medicine	IMED 185	MCQ	ChatGPT3.5	1	0	0	0	1	1
Internal Medicine	IMED 186	MCQ	ChatGPT3.5	1	0	0	0	1	1
Internal Medicine	IMED 187	MCQ	ChatGPT3.5	1	0	0	0	1	1
Internal Medicine	IMED 188	MCQ	ChatGPT3.5	1	0	0	0	1	1
Internal Medicine	IMED 189	MCQ	ChatGPT3.5	0	0	0	0	0	0
Internal Medicine	IMED 190	MCQ	ChatGPT3.5	1	0	0	0	1	1
Internal Medicine	IMED 191	MCQ	ChatGPT3.5	1	0	0	0	1	1
Internal Medicine	IMED 192	MCQ	ChatGPT3.5	0	0	0	0	0	0
Internal Medicine	IMED 193	MCQ	ChatGPT3.5	1	0	0	0	1	1
Internal Medicine	IMED 194	MCQ	ChatGPT3.5	1	0	0	0	1	1
Internal Medicine	IMED 195	MCQ	ChatGPT3.5	1	0	0	0	1	1
Internal Medicine	IMED 196	MCQ	ChatGPT3.5	0	0	0	0	0	0
Internal Medicine	IMED 197	MCQ	ChatGPT3.5	1	0	0	0	1	1
Psychiatry	Psych 1	MCQ	ChatGPT3.5	1	0	0	0	1	1
Psychiatry	Psych 2	MCQ	ChatGPT3.5	1	0	0	0	1	1
Psychiatry	Psych 3	MCQ	ChatGPT3.5	1	0	0	0	1	1
Psychiatry	Psych 4	MCQ	ChatGPT3.5	1	0	0	0	1	1
Psychiatry	Psych 5	MCQ	ChatGPT3.5	0	0	0	0	0	0
Surgery	Surg 1	MCQ	ChatGPT3.5	0	0	0	0	0	0
Surgery	Surg 2	MCQ	ChatGPT3.5	1	0	0	0	1	1
Surgery	Surg 3	MCQ	ChatGPT3.5	0	0	0	0	0	0
Surgery	Surg 4	MCQ	ChatGPT3.5	1	0	0	0	1	1
Surgery	Surg 5	MCQ	ChatGPT3.5	1	0	0	0	1	1
Surgery	Surg 6	MCQ	ChatGPT3.5	0	0	0	0	0	0
Surgery	Surg 7	MCQ	ChatGPT3.5	1	0	0	0	1	1
Surgery	Surg 8	MCQ	ChatGPT3.5	0	0	0	0	0	0
Surgery	Surg 9	MCQ	ChatGPT3.5	1	0	0	0	1	1
Surgery	Surg 10	MCQ	ChatGPT3.5	0	0	0	0	0	0
Surgery	Surg 11	MCQ	ChatGPT3.5	0	0	0	0	0	0
Surgery	Surg 12	MCQ	ChatGPT3.5	1	0	0	0	1	1
Surgery	Surg 13	MCQ	ChatGPT3.5	1	0	0	0	1	1
Surgery	Surg 14	MCQ	ChatGPT3.5	0	0	0	0	0	0
Surgery	Surg 15	MCQ	ChatGPT3.5	1	0	0	0	1	1
Surgery	Surg 16	MCQ	ChatGPT3.5	1	0	0	0	1	1
Surgery	Surg 17	MCQ	ChatGPT3.5	1	0	0	0	1	1
Surgery	Surg 18	MCQ	ChatGPT3.5	0	0	0	0	0	0
Surgery	Surg 19	MCQ	ChatGPT3.5	0	0	0	0	0	0
Surgery	Surg 20	MCQ	ChatGPT3.5	0	0	0	0	0	0
Surgery	Surg 21	MCQ	ChatGPT3.5	1	0	0	0	1	1
Surgery	Surg 22	MCQ	ChatGPT3.5	1	0	0	0	1	1
Surgery	Surg 23	MCQ	ChatGPT3.5	0	0	0	0	0	0
Surgery	Surg 24	MCQ	ChatGPT3.5	1	0	0	0	1	1
Surgery	Surg 25	MCQ	ChatGPT3.5	1	0	0	0	1	1
Radiology	Rad 1	True/False	ChatGPT3.5	0	0	0	0	0	0
Radiology	Rad 2	True/False	ChatGPT3.5	0	0	0	0	0	0
Radiology	Rad 3	True/False	ChatGPT3.5	0	0	0	0	0	0
Radiology	Rad 4	True/False	ChatGPT3.5	0	0	0	0	0	0
Radiology	Rad 5	True/False	ChatGPT3.5	0	0	0	0	0	0
Radiology	Rad 6	True/False	ChatGPT3.5	0	0	0	0	0	0
Radiology	Rad 7	True/False	ChatGPT3.5	1	0	0	0	1	1
Radiology	Rad 8	True/False	ChatGPT3.5	1	0	0	0	1	1
Radiology	Rad 9	True/False	ChatGPT3.5	0	0	0	0	0	0
Radiology	Rad 10	True/False	ChatGPT3.5	0	0	0	0	0	0
Anaesthesia	Anaes 1 ICU	MCQ	ChatGPT3.5	1	0	0	0	1	1
Anaesthesia	Anaes 2 ICU	MCQ	ChatGPT3.5	1	0	0	1
Anaesthesia	Anaes 3 ICU	MCQ	ChatGPT3.5	1	0	0	0	1	1
Anaesthesia	Anaes 4 A&C	MCQ	ChatGPT3.5	1	0	0	0	1	1
Anaesthesia	Anaes 5 A&C	MCQ	ChatGPT3.5	1	0	0	0	1	1
Anaesthesia	Anaes 6 A&C	MCQ	ChatGPT3.5	1	0	0	1
Anaesthesia	Anaes 7	MCQ	ChatGPT3.5	1	0	0	0	1	1
Anaesthesia	Anaes 8	MCQ	ChatGPT3.5	0	0	0	0	0	0
Anaesthesia	Anaes 9	MCQ	ChatGPT3.5	1	0	0	0	1	1
Anaesthesia	Anaes 10	MCQ	ChatGPT3.5	1	0	0	0	1	1
Anaesthesia	Anaes 11	MCQ	ChatGPT3.5	0	0	0	0	0	0
Anaesthesia	Anaes 12	MCQ	ChatGPT3.5	0	0	0	1
Emergency Medicine	EM 1	MCQ	ChatGPT3.5	1	0	0	0	1	1
Emergency Medicine	EM 2	MCQ	ChatGPT3.5	1	0	0	0	1	1
Emergency Medicine	EM 3	MCQ	ChatGPT3.5	1	0	0	0	1	1
Emergency Medicine	EM 4	MCQ	ChatGPT3.5	1	0	0	0	1	1
Emergency Medicine	EM 5	MCQ	ChatGPT3.5	0	0	0	0	0	0
Emergency Medicine	EM 6	MCQ	ChatGPT3.5	1	0	0	0	1	1
Emergency Medicine	EM 7	MCQ	ChatGPT3.5	1	0	0	0	1	1
Emergency Medicine	EM 8	MCQ	ChatGPT3.5	1	0	0	0	1	1
Emergency Medicine	EM 9	MCQ	ChatGPT3.5	1	0	0	0	1	1
Emergency Medicine	EM 10	MCQ	ChatGPT3.5	1	0	0	0	1	1
Pediatrics	Ped 1	MCQ	ChatGPT3.5	0	0	1	1
Pediatrics	Ped 2	MCQ	ChatGPT3.5	1	0	1	1
Pediatrics	Ped 3	MCQ	ChatGPT3.5	1	0	1	1
Pediatrics	Ped 4	MCQ	ChatGPT3.5	0	0	0	0	0	0
Pediatrics	Ped 5	MCQ	ChatGPT3.5	1	0	0	0	1	1
Pediatrics	Ped 6	MCQ	ChatGPT3.5	1	0	0	0	1	1
Pediatrics	Ped 7	MCQ	ChatGPT3.5	1	0	0	0	1	1
Pediatrics	Ped 8	MCQ	ChatGPT3.5	0	0	0	0	0	0
Pediatrics	Ped 9	MCQ	ChatGPT3.5	1	0	0	0	1	1
Pediatrics	Ped 10	MCQ	ChatGPT3.5	1	0	0	0	1	1
Pediatrics	Ped 11	MCQ	ChatGPT3.5	0	0	0	0	0	0
Pediatrics	Ped 12	MCQ	ChatGPT3.5	1	0	0	0	1	1
Pediatrics	Ped 13	MCQ	ChatGPT3.5	0	0	0	0	0	0
Pediatrics	Ped 14	MCQ	ChatGPT3.5	0	0	0	0	0	0
Pediatrics	Ped 15	MCQ	ChatGPT3.5	1	0	0	0	1	1
Pediatrics	Ped 16	MCQ	ChatGPT3.5	0	0	0	0	0	0
Pediatrics	Ped 17	MCQ	ChatGPT3.5	0	0	0	0	0	0
Pediatrics	Ped 18	MCQ	ChatGPT3.5	1	0	0	0	1	1
Pediatrics	Ped 19	MCQ	ChatGPT3.5	1	0	0	0	1	1
Pediatrics	Ped 20	MCQ	ChatGPT3.5	1	0	0	0	1	1
Pediatrics	Ped 21	MCQ	ChatGPT3.5	1	0	0	0	1	1
Pediatrics	Ped 22	MCQ	ChatGPT3.5	0	0	0	0	0	0
Pediatrics	Ped 23	MCQ	ChatGPT3.5	1	0	0	0	1	1
Pediatrics	Ped 24	MCQ	ChatGPT3.5	0	0	0	0	0	0
Pediatrics	Ped 25	MCQ	ChatGPT3.5	0	0	0	0	0	0
Pediatrics	Ped 26	MCQ	ChatGPT3.5	1	0	0	0	1	1
Pediatrics	Ped 27	MCQ	ChatGPT3.5	0	0	0	0	0	0
Pediatrics	Ped 28	MCQ	ChatGPT3.5	0	0	0	0	0	0
Pediatrics	Ped 29	MCQ	ChatGPT3.5	1	0	0	0	1	1
Pediatrics	Ped 30	MCQ	ChatGPT3.5	0	0	0	0	0	0
Pediatrics	Ped 31	MCQ	ChatGPT3.5	1	0	0	0	1	1
Pediatrics	Ped 32	MCQ	ChatGPT3.5	0	0	0	0	0	0
Pediatrics	Ped 33	MCQ	ChatGPT3.5	1	0	0	0	1	1
Pediatrics	Ped 34	MCQ	ChatGPT3.5	1	0	0	0	1	1
Pediatrics	Ped 35	MCQ	ChatGPT3.5	1	0	0	0	1	1
Pediatrics	Ped 36	MCQ	ChatGPT3.5	1	0	0	0	1	1
Pediatrics	Ped 37	MCQ	ChatGPT3.5	0	0	0	0	0	0
Pediatrics	Ped 38	MCQ	ChatGPT3.5	1	0	0	0	1	1
Pediatrics	Ped 39	MCQ	ChatGPT3.5	1	0	0	0	1	1
Pediatrics	Ped 40	MCQ	ChatGPT3.5	0	0	0	0	0	0
Pediatrics	Ped 41	MCQ	ChatGPT3.5	1	0	0	0	1	1
Pediatrics	Ped 42	MCQ	ChatGPT3.5	1	0	0	0	1	1
Pediatrics	Ped 43	MCQ	ChatGPT3.5	1	0	0	0	1	1
Pediatrics	Ped 44	MCQ	ChatGPT3.5	0	0	0	0	0	0
Pediatrics	Ped 45	MCQ	ChatGPT3.5	1	0	0	0	1	1
Pediatrics	Ped 46	MCQ	ChatGPT3.5	0	0	0	0	0	0
Pediatrics	Ped 47	MCQ	ChatGPT3.5	1	0	0	0	1	1
Pediatrics	Ped 48	MCQ	ChatGPT3.5	1	0	0	0	1	1
Pediatrics	Ped 49	MCQ	ChatGPT3.5	1	0	0	0	1	1
Pediatrics	Ped 50	MCQ	ChatGPT3.5	1	0	0	0	1	1
Pediatrics	Ped 51	MCQ	ChatGPT3.5	1	0	0	0	1	1
Pediatrics	Ped 52	MCQ	ChatGPT3.5	1	0	0	0	1	1
Pediatrics	Ped 53	MCQ	ChatGPT3.5	1	0	0	0	1	1
Pediatrics	Ped 54	MCQ	ChatGPT3.5	1	0	0	0	1	1
Pediatrics	Ped 55	MCQ	ChatGPT3.5	1	0	0	0	1	1
Pediatrics	Ped 56	MCQ	ChatGPT3.5	0	0	0	0	0	0
Pediatrics	Ped 59	MCQ	ChatGPT3.5	1	0	0	0	1	1
Pediatrics	Ped 60	MCQ	ChatGPT3.5	0	0	0	0	0	0
Pediatrics	Ped 61	MCQ	ChatGPT3.5	0	0	0	0	0	0
Pediatrics	Ped 63	Choose (n) from Many	ChatGPT3.5	0	0	0	0	0	0
Pediatrics	Ped 66	MCQ	ChatGPT3.5	0	0	0	0	0	0
Pediatrics	Ped 69	MCQ	ChatGPT3.5	0	0	0	0	0	0
Pediatrics	Ped 71	MCQ	ChatGPT3.5	0	0	0	0	0	0
Pediatrics	Ped 72	MCQ	ChatGPT3.5	1	0	0	0	1	1
Pediatrics	Ped 73	MCQ	ChatGPT3.5	1	0	0	0	1	1
Pediatrics	Ped 74	MCQ	ChatGPT3.5	1	0	0	0	1	1
Pediatrics	Ped 75	MCQ	ChatGPT3.5	0	0	0	0	0	0
Pediatrics	Ped 76	MCQ	ChatGPT3.5	1	0	0	0	1	1
Pediatrics	Ped 77	MCQ	ChatGPT3.5	0	0	0	0	0	0
Pediatrics	Ped 78	MCQ	ChatGPT3.5	0	0	0	0	0	0
Pediatrics	Ped 79	Choose (n) from Many	ChatGPT3.5	0	0	0	1
Pediatrics	Ped 80	MCQ	ChatGPT3.5	0	0	0	0	0	0
Pediatrics	Ped 82	MCQ	ChatGPT3.5	1	0	0	0	1	1
Pediatrics	Ped 83	Choose (n) from Many	ChatGPT3.5	0	0	0	0	0	0
Pediatrics	Ped 85	MCQ	ChatGPT3.5	1	0	0	0	1	1
Pediatrics	Ped 87	MCQ	ChatGPT3.5	0	0	0	0	0	0
Pediatrics	Ped 88	Choose (n) from Many	ChatGPT3.5	1	0	0	0	1	1
Pediatrics	Ped 89	MCQ	ChatGPT3.5	0	0	0	0	0	0
Pediatrics	Ped 90	MCQ	ChatGPT3.5	0	0	0	0	0	0
Pediatrics	Ped 91	MCQ	ChatGPT3.5	1	0	0	0	1	1
Pediatrics	Ped 92	MCQ	ChatGPT3.5	1	0	0	0	1	1
Pediatrics	Ped 93	MCQ	ChatGPT3.5	1	0	0	0	1	1
Pediatrics	Ped 94	MCQ	ChatGPT3.5	1	0	0	0	1	1
Pediatrics	Ped 96	MCQ	ChatGPT3.5	0	0	0	0	0	0
Pediatrics	Ped 97	MCQ	ChatGPT3.5	1	0	0	0	1	1
Pediatrics	Ped 98	MCQ	ChatGPT3.5	0	0	0	0	0	0
Pediatrics	Ped 99	MCQ	ChatGPT3.5	0	0	0	0	0	0
Pediatrics	Ped 100	MCQ	ChatGPT3.5	0	0	0	0	0	0
Pediatrics	Ped 101	MCQ	ChatGPT3.5	1	0	0	0	1	1
Pediatrics	Ped 104	MCQ	ChatGPT3.5	1	0	0	0	1	1
Pediatrics	Ped 106	MCQ	ChatGPT3.5	0	0	0	0	0	0
Pediatrics	Ped 108	MCQ	ChatGPT3.5	0	0	0	0	0	0
Pediatrics	Ped 109	MCQ	ChatGPT3.5	0	0	0	0	0	0
Pediatrics	Ped 110	MCQ	ChatGPT3.5	1	0	0	0	1	1
Pediatrics	Ped 111	MCQ	ChatGPT3.5	1	0	0	0	1	1
Pediatrics	Ped 113	MCQ	ChatGPT3.5	0	0	0	0	0	0
Pediatrics	Ped 114	MCQ	ChatGPT3.5	1	0	0	0	1	1
Obstetrics and Gynecology	Obs&Gyna 1	MCQ	ChatGPT 4 Paid	1	1	0	0
Obstetrics and Gynecology	Obs&Gyna 2	MCQ	ChatGPT 4 Paid	1	1	0	0
Obstetrics and Gynecology	Obs&Gyna 3	MCQ	ChatGPT 4 Paid	1	1	0	0
Obstetrics and Gynecology	Obs&Gyna 4	MCQ	ChatGPT 4 Paid	1	1	0	0
Obstetrics and Gynecology	Obs&Gyna 5	MCQ	ChatGPT 4 Paid	0	1	0	0
Obstetrics and Gynecology	Obs&Gyna 6	MCQ	ChatGPT 4 Paid	1	1	0	0
Obstetrics and Gynecology	Obs&Gyna 7	MCQ	ChatGPT 4 Paid	1	1	0	0
Obstetrics and Gynecology	Obs&Gyna 8	MCQ	ChatGPT 4 Paid	1	0	0	0	1	1
Obstetrics and Gynecology	Obs&Gyna 9 BMJ	MCQ	ChatGPT 4 Paid	1	0	0	0	1	1
Obstetrics and Gynecology	Obs&Gyna 10 BMJ	True/False	ChatGPT 4 Paid	0	0	0	0	0	0
Obstetrics and Gynecology	Obs&Gyna 11 BMJ	MCQ	ChatGPT 4 Paid	0	0	0	0	0	0
Obstetrics and Gynecology	Obs&Gyna 12 BMJ	MCQ	ChatGPT 4 Paid	1	0	0	0	1	1
Obstetrics and Gynecology	Obs&Gyna 13 BMJ	True/False	ChatGPT 4 Paid	0	0	0	0	0	0
Obstetrics and Gynecology	Obs&Gyna 14 BMJ	MCQ	ChatGPT 4 Paid	1	0	0	0	1	1
Obstetrics and Gynecology	Obs&Gyna 15 BMJ	MCQ	ChatGPT 4 Paid	1	0	0	0	1	1
Obstetrics and Gynecology	Obs&Gyna 16 BMJ	MCQ	ChatGPT 4 Paid	1	0	0	0	1	1
Obstetrics and Gynecology	Obs&Gyna 17 BMJ	True/False	ChatGPT 4 Paid	0	0	0	0	0	0
Obstetrics and Gynecology	Obs&Gyna 18 BMJ	MCQ	ChatGPT 4 Paid	1	0	0	0	1	1
Opthalmology	Opth 1	MCQ	ChatGPT 4 Paid	0	0	1	1
Opthalmology	Opth 2	MCQ	ChatGPT 4 Paid	0	0	0	0	0	0
Opthalmology	Opth 3	MCQ	ChatGPT 4 Paid	0	0	1	1
Opthalmology	Opth 4	MCQ	ChatGPT 4 Paid	1	0	1	1
Opthalmology	Opth 5	MCQ	ChatGPT 4 Paid	1	0	1	1
Opthalmology	Opth 6	MCQ	ChatGPT 4 Paid	0	0	0	0	0	0
Opthalmology	Opth 7	MCQ	ChatGPT 4 Paid	1	0	0	0	1	1
Opthalmology	Opth 8	MCQ	ChatGPT 4 Paid	1	0	1	1
Opthalmology	Opth 9	MCQ	ChatGPT 4 Paid	1	0	0	0	1	1
Opthalmology	Opth 10	MCQ	ChatGPT 4 Paid	1	0	1	1
Opthalmology	Opth 11	MCQ	ChatGPT 4 Paid	1	0	0	0	1	1
Opthalmology	Opth 12	MCQ	ChatGPT 4 Paid	1	0	0	0	1	1
Opthalmology	Opth 13	MCQ	ChatGPT 4 Paid	0	0	1	1
Opthalmology	Opth 14	MCQ	ChatGPT 4 Paid	1	0	0	0	1	1
Opthalmology	Opth 15	MCQ	ChatGPT 4 Paid	1	0	0	0	1	1
Opthalmology	Opth 16	MCQ	ChatGPT 4 Paid	1	0	1	1
Opthalmology	Opth 17	MCQ	ChatGPT 4 Paid	0	0	0	0	0	0
Opthalmology	Opth 18	MCQ	ChatGPT 4 Paid	0	0	1	1
Opthalmology	Opth 19	MCQ	ChatGPT 4 Paid	1	0	0	1
Opthalmology	Opth 20	MCQ	ChatGPT 4 Paid	1	0	0	0	1	1
Opthalmology	Opth 21	MCQ	ChatGPT 4 Paid	0	0	0	0	0	0
Opthalmology	Opth 22	MCQ	ChatGPT 4 Paid	1	0	0	0	1	1
Opthalmology	Opth 23	MCQ	ChatGPT 4 Paid	1	0	0	0	1	1
Opthalmology	Opth 24	MCQ	ChatGPT 4 Paid	1	0	0	0	1	1
Opthalmology	Opth 25	MCQ	ChatGPT 4 Paid	1	0	0	0	1	1
Opthalmology	Opth 26	MCQ	ChatGPT 4 Paid	1	0	0	0	1	1
Opthalmology	Opth 27	MCQ	ChatGPT 4 Paid	1	0	0	0	1	1
Opthalmology	Opth 28	MCQ	ChatGPT 4 Paid	0	0	0	0	0	0
Opthalmology	Opth 29	MCQ	ChatGPT 4 Paid	1	0	0	0	1	1
Opthalmology	Opth 30	MCQ	ChatGPT 4 Paid	1	0	1	1
Opthalmology	Opth 31	MCQ	ChatGPT 4 Paid	1	0	0	0	1	1
Opthalmology	Opth 32	MCQ	ChatGPT 4 Paid	1	0	1	1
Opthalmology	Opth 33	MCQ	ChatGPT 4 Paid	1	0	0	0	1	1
Opthalmology	Opth 34	MCQ	ChatGPT 4 Paid	1	0	0	0	1	1
Opthalmology	Opth 35	MCQ	ChatGPT 4 Paid	1	0	0	0	1	1
Opthalmology	Opth 36	MCQ	ChatGPT 4 Paid	1	0	0	0	1	1
Opthalmology	Opth 37	MCQ	ChatGPT 4 Paid	1	0	0	0	1	1
Opthalmology	Opth 38	MCQ	ChatGPT 4 Paid	0	0	0	0	0	0
Opthalmology	Opth 39	MCQ	ChatGPT 4 Paid	0	0	0	0	0	0
Opthalmology	Opth 40	MCQ	ChatGPT 4 Paid	0	0	0	0	0	0
Opthalmology	Opth 41	MCQ	ChatGPT 4 Paid	1	0	0	0	1	1
Opthalmology	Opth 42	MCQ	ChatGPT 4 Paid	1	0	0	0	1	1
Opthalmology	Opth 43	MCQ	ChatGPT 4 Paid	1	0	0	0	1	1
Opthalmology	Opth 44	MCQ	ChatGPT 4 Paid	1	0	1	1
Opthalmology	Opth 46	MCQ	ChatGPT 4 Paid	1	0	0	0	1	1
Opthalmology	Opth 47	MCQ	ChatGPT 4 Paid	1	0	0	0	1	1
Opthalmology	Opth 48	MCQ	ChatGPT 4 Paid	1	0	0	0	1	1
Opthalmology	Opth 49	MCQ	ChatGPT 4 Paid	1	0	0	0	1	1
Opthalmology	Opth 50	MCQ	ChatGPT 4 Paid	1	0	0	0	1	1
Internal Medicine	IMED 1	MCQ	ChatGPT 4 Paid	1	0	0	1
Internal Medicine	IMED 2	MCQ	ChatGPT 4 Paid	1	0	0	0	1	1
Internal Medicine	IMED 3	MCQ	ChatGPT 4 Paid	1	0	1	1
Internal Medicine	IMED 4	MCQ	ChatGPT 4 Paid	1	0	0	1
Internal Medicine	IMED 5	MCQ	ChatGPT 4 Paid	1	0	0	0	1	1
Internal Medicine	IMED 6	MCQ	ChatGPT 4 Paid	1	0	0	1
Internal Medicine	IMED 7	MCQ	ChatGPT 4 Paid	1	0	0	1
Internal Medicine	IMED 8	MCQ	ChatGPT 4 Paid	1	0	0	0	1	1
Internal Medicine	IMED 9	MCQ	ChatGPT 4 Paid	1	0	0	0	1	1
Internal Medicine	IMED 10	MCQ	ChatGPT 4 Paid	1	0	0	1
Internal Medicine	IMED 11	MCQ	ChatGPT 4 Paid	1	0	0	1
Internal Medicine	IMED 12	MCQ	ChatGPT 4 Paid	0	0	0	1
Internal Medicine	IMED 13	MCQ	ChatGPT 4 Paid	1	0	0	1
Internal Medicine	IMED 14	MCQ	ChatGPT 4 Paid	1	0	0	1
Internal Medicine	IMED 15	MCQ	ChatGPT 4 Paid	1	0	0	0	1	1
Internal Medicine	IMED 16	MCQ	ChatGPT 4 Paid	1	0	0	1
Internal Medicine	IMED 17	MCQ	ChatGPT 4 Paid	1	0	0	0	1	1
Internal Medicine	IMED 18	MCQ	ChatGPT 4 Paid	1	0	0	0	1	1
Internal Medicine	IMED 19	MCQ	ChatGPT 4 Paid	1	0	0	1
Internal Medicine	IMED 20	MCQ	ChatGPT 4 Paid	0	0	0	1
Internal Medicine	IMED 21	MCQ	ChatGPT 4 Paid	1	0	0	1
Internal Medicine	IMED 22	MCQ	ChatGPT 4 Paid	1	0	0	1
Internal Medicine	IMED 23	MCQ	ChatGPT 4 Paid	1	0	0	0	1	1
Internal Medicine	IMED 24	MCQ	ChatGPT 4 Paid	1	0	0	1
Internal Medicine	IMED 25	MCQ	ChatGPT 4 Paid	1	0	0	1
Internal Medicine	IMED 26	MCQ	ChatGPT 4 Paid	0	0	0	1
Internal Medicine	IMED 27	MCQ	ChatGPT 4 Paid	1	0	0	0	1	1
Internal Medicine	IMED 28	MCQ	ChatGPT 4 Paid	1	0	0	1
Internal Medicine	IMED 29	MCQ	ChatGPT 4 Paid	1	0	0	0	1	1
Internal Medicine	IMED 30	MCQ	ChatGPT 4 Paid	1	0	1	1
Internal Medicine	IMED 31	MCQ	ChatGPT 4 Paid	1	0	0	0	1	1
Internal Medicine	IMED 32	MCQ	ChatGPT 4 Paid	1	0	0	1
Internal Medicine	IMED 33	MCQ	ChatGPT 4 Paid	1	0	0	1
Internal Medicine	IMED 34	MCQ	ChatGPT 4 Paid	1	0	0	1
Internal Medicine	IMED 35	MCQ	ChatGPT 4 Paid	1	0	0	1
Internal Medicine	IMED 36	MCQ	ChatGPT 4 Paid	1	0	0	1
Internal Medicine	IMED 37	MCQ	ChatGPT 4 Paid	1	0	0	1
Internal Medicine	IMED 38	MCQ	ChatGPT 4 Paid	1	0	0	1
Internal Medicine	IMED 39	MCQ	ChatGPT 4 Paid	1	0	0	1
Internal Medicine	IMED 40	MCQ	ChatGPT 4 Paid	1	0	0	1
Internal Medicine	IMED 41	MCQ	ChatGPT 4 Paid	1	0	0	0	1	1
Internal Medicine	IMED 42	MCQ	ChatGPT 4 Paid	1	0	0	1
Internal Medicine	IMED 43	MCQ	ChatGPT 4 Paid	1	0	0	1
Internal Medicine	IMED 44	MCQ	ChatGPT 4 Paid	1	0	0	1
Internal Medicine	IMED 45	MCQ	ChatGPT 4 Paid	1	0	0	0	1	1
Internal Medicine	IMED 46	MCQ	ChatGPT 4 Paid	1	0	0	1
Internal Medicine	IMED 47	MCQ	ChatGPT 4 Paid	0	0	0	0	0	0
Internal Medicine	IMED 48	MCQ	ChatGPT 4 Paid	1	0	0	0	1	1
Internal Medicine	IMED 49	MCQ	ChatGPT 4 Paid	1	0	0	1
Internal Medicine	IMED 50	MCQ	ChatGPT 4 Paid	1	0	0	1
Internal Medicine	IMED 51	MCQ	ChatGPT 4 Paid	1	0	0	0	1	1
Internal Medicine	IMED 52	MCQ	ChatGPT 4 Paid	1	0	1	1
Internal Medicine	IMED 53	MCQ	ChatGPT 4 Paid	1	0	0	0	1	1
Internal Medicine	IMED 54	MCQ	ChatGPT 4 Paid	1	0	0	1
Internal Medicine	IMED 55	MCQ	ChatGPT 4 Paid	1	0	0	0	1	1
Internal Medicine	IMED 56	MCQ	ChatGPT 4 Paid	1	0	0	1
Internal Medicine	IMED 57	MCQ	ChatGPT 4 Paid	1	0	0	1
Internal Medicine	IMED 58	MCQ	ChatGPT 4 Paid	1	0	0	0	1	1
Internal Medicine	IMED 59	MCQ	ChatGPT 4 Paid	1	0	0	0	1	1
Internal Medicine	IMED 60	MCQ	ChatGPT 4 Paid	1	0	0	0	1	1
Internal Medicine	IMED 61	MCQ	ChatGPT 4 Paid	1	0	0	0	1	1
Internal Medicine	IMED 62	MCQ	ChatGPT 4 Paid	1	0	0	0	1	1
Internal Medicine	IMED 63	MCQ	ChatGPT 4 Paid	1	0	0	0	1	1
Internal Medicine	IMED 64	MCQ	ChatGPT 4 Paid	1	0	0	1
Internal Medicine	IMED 65	MCQ	ChatGPT 4 Paid	1	0	0	0	1	1
Internal Medicine	IMED 66	MCQ	ChatGPT 4 Paid	1	0	0	0	1	1
Internal Medicine	IMED 67	MCQ	ChatGPT 4 Paid	1	0	0	0	1	1
Internal Medicine	IMED 68	MCQ	ChatGPT 4 Paid	1	0	0	1
Internal Medicine	IMED 69	MCQ	ChatGPT 4 Paid	1	0	0	1
Internal Medicine	IMED 70	MCQ	ChatGPT 4 Paid	1	0	0	1
Internal Medicine	IMED 71	MCQ	ChatGPT 4 Paid	1	0	0	1
Internal Medicine	IMED 72	MCQ	ChatGPT 4 Paid	1	0	0	0	1	1
Internal Medicine	IMED 73	MCQ	ChatGPT 4 Paid	0	0	0	1
Internal Medicine	IMED 74	MCQ	ChatGPT 4 Paid	1	0	0	1
Internal Medicine	IMED 75	MCQ	ChatGPT 4 Paid	1	0	0	1
Internal Medicine	IMED 76	MCQ	ChatGPT 4 Paid	1	0	0	1
Internal Medicine	IMED 77	MCQ	ChatGPT 4 Paid	1	0	0	0	1	1
Internal Medicine	IMED 78	MCQ	ChatGPT 4 Paid	1	0	0	0	1	1
Internal Medicine	IMED 79	MCQ	ChatGPT 4 Paid	1	0	0	0	1	1
Internal Medicine	IMED 80	MCQ	ChatGPT 4 Paid	1	0	0	1
Internal Medicine	IMED 81	MCQ	ChatGPT 4 Paid	1	0	0	1
Internal Medicine	IMED 82	MCQ	ChatGPT 4 Paid	1	0	0	1
Internal Medicine	IMED 83	MCQ	ChatGPT 4 Paid	1	0	0	0	1	1
Internal Medicine	IMED 84	MCQ	ChatGPT 4 Paid	1	0	0	0	1	1
Internal Medicine	IMED 85	MCQ	ChatGPT 4 Paid	1	0	0	0	1	1
Internal Medicine	IMED 86	MCQ	ChatGPT 4 Paid	0	0	0	1
Internal Medicine	IMED 87	MCQ	ChatGPT 4 Paid	1	0	0	1
Internal Medicine	IMED 88	MCQ	ChatGPT 4 Paid	1	0	0	1
Internal Medicine	IMED 89	MCQ	ChatGPT 4 Paid	1	0	0	0	1	1
Internal Medicine	IMED 90	MCQ	ChatGPT 4 Paid	0	0	0	0	0	0
Internal Medicine	IMED 91	MCQ	ChatGPT 4 Paid	0	0	0	1
Internal Medicine	IMED 92	MCQ	ChatGPT 4 Paid	0	0	0	1
Internal Medicine	IMED 93	MCQ	ChatGPT 4 Paid	0	0	0	1
Internal Medicine	IMED 94	MCQ	ChatGPT 4 Paid	1	0	0	1
Internal Medicine	IMED 95	MCQ	ChatGPT 4 Paid	1	0	0	0	1	1
Internal Medicine	IMED 96	MCQ	ChatGPT 4 Paid	0	0	0	0	0	0
Internal Medicine	IMED 97	MCQ	ChatGPT 4 Paid	1	0	0	1
Internal Medicine	IMED 98	MCQ	ChatGPT 4 Paid	1	0	0	1
Internal Medicine	IMED 99	MCQ	ChatGPT 4 Paid	1	0	0	0	1	1
Internal Medicine	IMED 100	MCQ	ChatGPT 4 Paid	0	0	0	0	0	0
Internal Medicine	IMED 101	MCQ	ChatGPT 4 Paid	1	0	0	0	1	1
Internal Medicine	IMED 102	MCQ	ChatGPT 4 Paid	1	0	0	0	1	1
Internal Medicine	IMED 103	MCQ	ChatGPT 4 Paid	0	0	0	1
Internal Medicine	IMED 104	MCQ	ChatGPT 4 Paid	1	0	0	0	1	1
Internal Medicine	IMED 105	MCQ	ChatGPT 4 Paid	1	0	0	0	1	1
Internal Medicine	IMED 106	MCQ	ChatGPT 4 Paid	0	0	0	0	0	0
Internal Medicine	IMED 107	MCQ	ChatGPT 4 Paid	1	0	0	1
Internal Medicine	IMED 108	MCQ	ChatGPT 4 Paid	1	0	0	1
Internal Medicine	IMED 109	MCQ	ChatGPT 4 Paid	1	0	0	1
Internal Medicine	IMED 110	MCQ	ChatGPT 4 Paid	1	0	0	0	1	1
Internal Medicine	IMED 111	MCQ	ChatGPT 4 Paid	1	0	0	0	1	1
Internal Medicine	IMED 112	MCQ	ChatGPT 4 Paid	0	0	0	1
Internal Medicine	IMED 113	MCQ	ChatGPT 4 Paid	1	0	0	1
Internal Medicine	IMED 114	MCQ	ChatGPT 4 Paid	1	0	0	0	1	1
Internal Medicine	IMED 115	MCQ	ChatGPT 4 Paid	1	0	0	1
Internal Medicine	IMED 116	MCQ	ChatGPT 4 Paid	1	0	0	0	1	1
Internal Medicine	IMED 117	MCQ	ChatGPT 4 Paid	0	0	0	0	0	0
Internal Medicine	IMED 118	MCQ	ChatGPT 4 Paid	1	0	0	0	1	1
Internal Medicine	IMED 119	MCQ	ChatGPT 4 Paid	1	0	0	0	1	1
Internal Medicine	IMED 120	MCQ	ChatGPT 4 Paid	1	0	0	0	1	1
Internal Medicine	IMED 121	MCQ	ChatGPT 4 Paid	1	0	0	0	1	1
Internal Medicine	IMED 122	MCQ	ChatGPT 4 Paid	1	0	0	0	1	1
Internal Medicine	IMED 123	MCQ	ChatGPT 4 Paid	1	0	0	0	1	1
Internal Medicine	IMED 124	MCQ	ChatGPT 4 Paid	1	0	0	0	1	1
Internal Medicine	IMED 125	MCQ	ChatGPT 4 Paid	1	0	0	0	1	1
Internal Medicine	IMED 126	MCQ	ChatGPT 4 Paid	1	0	0	0	1	1
Internal Medicine	IMED 127	MCQ	ChatGPT 4 Paid	1	0	0	0	1	1
Internal Medicine	IMED 128	MCQ	ChatGPT 4 Paid	1	0	0	0	1	1
Internal Medicine	IMED 129	MCQ	ChatGPT 4 Paid	1	0	0	0	1	1
Internal Medicine	IMED 130	MCQ	ChatGPT 4 Paid	1	0	0	0	1	1
Internal Medicine	IMED 131	MCQ	ChatGPT 4 Paid	1	0	0	0	1	1
Internal Medicine	IMED 132	MCQ	ChatGPT 4 Paid	1	0	0	0	1	1
Internal Medicine	IMED 133	MCQ	ChatGPT 4 Paid	0	0	0	0	0	0
Internal Medicine	IMED 134	MCQ	ChatGPT 4 Paid	1	0	0	0	1	1
Internal Medicine	IMED 135	MCQ	ChatGPT 4 Paid	0	0	0	0	0	0
Internal Medicine	IMED 136	MCQ	ChatGPT 4 Paid	0	0	0	0	0	0
Internal Medicine	IMED 137	MCQ	ChatGPT 4 Paid	1	0	0	0	1	1
Internal Medicine	IMED 138	MCQ	ChatGPT 4 Paid	1	0	0	0	1	1
Internal Medicine	IMED 139	MCQ	ChatGPT 4 Paid	1	0	0	0	1	1
Internal Medicine	IMED 140	MCQ	ChatGPT 4 Paid	1	0	0	0	1	1
Internal Medicine	IMED 141	MCQ	ChatGPT 4 Paid	1	0	0	0	1	1
Internal Medicine	IMED 142	MCQ	ChatGPT 4 Paid	1	0	0	0	1	1
Internal Medicine	IMED 143	MCQ	ChatGPT 4 Paid	1	0	0	0	1	1
Internal Medicine	IMED 144	MCQ	ChatGPT 4 Paid	1	0	0	0	1	1
Internal Medicine	IMED 145	MCQ	ChatGPT 4 Paid	1	0	0	0	1	1
Internal Medicine	IMED 146	MCQ	ChatGPT 4 Paid	1	0	0	0	1	1
Internal Medicine	IMED 147	MCQ	ChatGPT 4 Paid	1	0	0	0	1	1
Internal Medicine	IMED 148	MCQ	ChatGPT 4 Paid	1	0	0	0	1	1
Internal Medicine	IMED 149	MCQ	ChatGPT 4 Paid	1	0	0	0	1	1
Internal Medicine	IMED 150	MCQ	ChatGPT 4 Paid	1	0	0	0	1	1
Internal Medicine	IMED 151	MCQ	ChatGPT 4 Paid	1	0	0	0	1	1
Internal Medicine	IMED 152	MCQ	ChatGPT 4 Paid	0	0	0	1
Internal Medicine	IMED 153	MCQ	ChatGPT 4 Paid	0	0	0	0	0	0
Internal Medicine	IMED 154	MCQ	ChatGPT 4 Paid	1	0	0	0	1	1
Internal Medicine	IMED 155	MCQ	ChatGPT 4 Paid	1	0	0	0	1	1
Internal Medicine	IMED 156	MCQ	ChatGPT 4 Paid	1	0	0	0	1	1
Internal Medicine	IMED 157	MCQ	ChatGPT 4 Paid	1	0	0	0	1	1
Internal Medicine	IMED 158	MCQ	ChatGPT 4 Paid	0	0	0	0	0	0
Internal Medicine	IMED 159	MCQ	ChatGPT 4 Paid	1	0	0	1
Internal Medicine	IMED 160	MCQ	ChatGPT 4 Paid	1	0	0	0	1	1
Internal Medicine	IMED 161	MCQ	ChatGPT 4 Paid	1	0	0	0	1	1
Internal Medicine	IMED 162	MCQ	ChatGPT 4 Paid	1	0	0	1
Internal Medicine	IMED 163	MCQ	ChatGPT 4 Paid	1	0	0	0	1	1
Internal Medicine	IMED 164	MCQ	ChatGPT 4 Paid	1	0	0	0	1	1
Internal Medicine	IMED 165	MCQ	ChatGPT 4 Paid	0	0	0	0	0	0
Internal Medicine	IMED 166	MCQ	ChatGPT 4 Paid	1	0	0	0	1	1
Internal Medicine	IMED 167	MCQ	ChatGPT 4 Paid	1	0	0	0	1	1
Internal Medicine	IMED 168	MCQ	ChatGPT 4 Paid	1	0	0	0	1	1
Internal Medicine	IMED 169	MCQ	ChatGPT 4 Paid	0	0	0	0	0	0
Internal Medicine	IMED 170	MCQ	ChatGPT 4 Paid	1	0	0	0	1	1
Internal Medicine	IMED 171	MCQ	ChatGPT 4 Paid	1	0	0	0	1	1
Internal Medicine	IMED 172	MCQ	ChatGPT 4 Paid	1	0	0	0	1	1
Internal Medicine	IMED 173	MCQ	ChatGPT 4 Paid	1	0	0	0	1	1
Internal Medicine	IMED 174	MCQ	ChatGPT 4 Paid	0	0	0	0	0	0
Internal Medicine	IMED 175	MCQ	ChatGPT 4 Paid	1	0	0	0	1	1
Internal Medicine	IMED 176	MCQ	ChatGPT 4 Paid	1	0	0	0	1	1
Internal Medicine	IMED 177	MCQ	ChatGPT 4 Paid	1	0	0	0	1	1
Internal Medicine	IMED 178	MCQ	ChatGPT 4 Paid	1	0	0	0	1	1
Internal Medicine	IMED 179	MCQ	ChatGPT 4 Paid	0	0	0	0	0	0
Internal Medicine	IMED 180	MCQ	ChatGPT 4 Paid	1	0	0	0	1	1
Internal Medicine	IMED 181	MCQ	ChatGPT 4 Paid	1	0	0	0	1	1
Internal Medicine	IMED 182	MCQ	ChatGPT 4 Paid	1	0	0	0	1	1
Internal Medicine	IMED 183	MCQ	ChatGPT 4 Paid	0	0	0	0	0	0
Internal Medicine	IMED 184	MCQ	ChatGPT 4 Paid	1	0	0	0	1	1
Internal Medicine	IMED 185	MCQ	ChatGPT 4 Paid	1	0	0	0	1	1
Internal Medicine	IMED 186	MCQ	ChatGPT 4 Paid	0	0	0	0	0	0
Internal Medicine	IMED 187	MCQ	ChatGPT 4 Paid	1	0	0	0	1	1
Internal Medicine	IMED 188	MCQ	ChatGPT 4 Paid	1	0	0	0	1	1
Internal Medicine	IMED 189	MCQ	ChatGPT 4 Paid	1	0	0	0	1	1
Internal Medicine	IMED 190	MCQ	ChatGPT 4 Paid	1	0	0	0	1	1
Internal Medicine	IMED 191	MCQ	ChatGPT 4 Paid	1	0	0	0	1	1
Internal Medicine	IMED 192	MCQ	ChatGPT 4 Paid	0	0	0	0	0	0
Internal Medicine	IMED 193	MCQ	ChatGPT 4 Paid	1	0	0	0	1	1
Internal Medicine	IMED 194	MCQ	ChatGPT 4 Paid	1	0	0	0	1	1
Internal Medicine	IMED 195	MCQ	ChatGPT 4 Paid	1	0	0	0	1	1
Internal Medicine	IMED 196	MCQ	ChatGPT 4 Paid	1	0	0	0	1	1
Internal Medicine	IMED 197	MCQ	ChatGPT 4 Paid	1	0	0	0	1	1
Psychiatry	Psych 1	MCQ	ChatGPT 4 Paid	1	0	0	0	1	1
Psychiatry	Psych 2	MCQ	ChatGPT 4 Paid	1	0	0	0	1	1
Psychiatry	Psych 3	MCQ	ChatGPT 4 Paid	1	0	0	0	1	1
Psychiatry	Psych 4	MCQ	ChatGPT 4 Paid	1	0	0	0	1	1
Psychiatry	Psych 5	MCQ	ChatGPT 4 Paid	1	0	0	0	1	1
Surgery	Surg 1	MCQ	ChatGPT 4 Paid	1	0	0	0	1	1
Surgery	Surg 2	MCQ	ChatGPT 4 Paid	1	0	0	0	1	1
Surgery	Surg 3	MCQ	ChatGPT 4 Paid	0	0	0	0	0	0
Surgery	Surg 4	MCQ	ChatGPT 4 Paid	1	0	0	0	1	1
Surgery	Surg 5	MCQ	ChatGPT 4 Paid	1	0	0	0	1	1
Surgery	Surg 6	MCQ	ChatGPT 4 Paid	0	0	0	0	0	0
Surgery	Surg 7	MCQ	ChatGPT 4 Paid	1	0	0	0	1	1
Surgery	Surg 8	MCQ	ChatGPT 4 Paid	0	0	0	0	0	0
Surgery	Surg 9	MCQ	ChatGPT 4 Paid	0	0	0	0	0	0
Surgery	Surg 10	MCQ	ChatGPT 4 Paid	1	0	0	0	1	1
Surgery	Surg 11	MCQ	ChatGPT 4 Paid	1	0	0	0	1	1
Surgery	Surg 12	MCQ	ChatGPT 4 Paid	1	0	0	0	1	1
Surgery	Surg 13	MCQ	ChatGPT 4 Paid	0	0	0	0	0	0
Surgery	Surg 14	MCQ	ChatGPT 4 Paid	0	0	0	0	0	0
Surgery	Surg 15	MCQ	ChatGPT 4 Paid	0	0	0	0	0	0
Surgery	Surg 16	MCQ	ChatGPT 4 Paid	1	0	0	0	1	1
Surgery	Surg 17	MCQ	ChatGPT 4 Paid	1	0	0	0	1	1
Surgery	Surg 18	MCQ	ChatGPT 4 Paid	1	0	0	0	1	1
Surgery	Surg 19	MCQ	ChatGPT 4 Paid	0	0	0	0	0	0
Surgery	Surg 20	MCQ	ChatGPT 4 Paid	0	0	0	0	0	0
Surgery	Surg 21	MCQ	ChatGPT 4 Paid	0	0	0	0	0	0
Surgery	Surg 22	MCQ	ChatGPT 4 Paid	1	0	0	0	1	1
Surgery	Surg 23	MCQ	ChatGPT 4 Paid	1	0	0	0	1	1
Surgery	Surg 24	MCQ	ChatGPT 4 Paid	1	0	0	0	1	1
Surgery	Surg 25	MCQ	ChatGPT 4 Paid	1	0	0	0	1	1
Radiology	Rad 1	True/False	ChatGPT 4 Paid	1	0	0	0	1	1
Radiology	Rad 2	True/False	ChatGPT 4 Paid	0	0	0	0	0	0
Radiology	Rad 3	True/False	ChatGPT 4 Paid	1	0	0	0	1	1
Radiology	Rad 4	True/False	ChatGPT 4 Paid	0	0	0	0	0	0
Radiology	Rad 5	True/False	ChatGPT 4 Paid	0	0	0	0	0	0
Radiology	Rad 6	True/False	ChatGPT 4 Paid	0	0	0	0	0	0
Radiology	Rad 7	True/False	ChatGPT 4 Paid	1	0	0	0	1	1
Radiology	Rad 8	True/False	ChatGPT 4 Paid	0	0	0	0	0	0
Radiology	Rad 9	True/False	ChatGPT 4 Paid	0	0	0	0	0	0
Radiology	Rad 10	True/False	ChatGPT 4 Paid	1	0	0	0	1	1
Anaesthesia	Anaes 1 ICU	MCQ	ChatGPT 4 Paid	1	0	0	0	1	1
Anaesthesia	Anaes 2 ICU	MCQ	ChatGPT 4 Paid	1	0	0	1
Anaesthesia	Anaes 3 ICU	MCQ	ChatGPT 4 Paid	0	0	0	0	0	0
Anaesthesia	Anaes 4 A&C	MCQ	ChatGPT 4 Paid	0	0	0	0	0	0
Anaesthesia	Anaes 5 A&C	MCQ	ChatGPT 4 Paid	1	0	0	0	1	1
Anaesthesia	Anaes 6 A&C	MCQ	ChatGPT 4 Paid	1	0	0	1
Anaesthesia	Anaes 7	MCQ	ChatGPT 4 Paid	1	0	0	0	1	1
Anaesthesia	Anaes 8	MCQ	ChatGPT 4 Paid	1	0	0	0	1	1
Anaesthesia	Anaes 9	MCQ	ChatGPT 4 Paid	1	0	0	0	1	1
Anaesthesia	Anaes 10	MCQ	ChatGPT 4 Paid	1	0	0	0	1	1
Anaesthesia	Anaes 11	MCQ	ChatGPT 4 Paid	0	0	0	0	0	0
Anaesthesia	Anaes 12	MCQ	ChatGPT 4 Paid	1	0	0	1
Emergency Medicine	EM 1	MCQ	ChatGPT 4 Paid	1	0	0	0	1	1
Emergency Medicine	EM 2	MCQ	ChatGPT 4 Paid	1	0	0	0	1	1
Emergency Medicine	EM 3	MCQ	ChatGPT 4 Paid	1	0	0	0	1	1
Emergency Medicine	EM 4	MCQ	ChatGPT 4 Paid	1	0	0	0	1	1
Emergency Medicine	EM 5	MCQ	ChatGPT 4 Paid	1	0	0	0	1	1
Emergency Medicine	EM 6	MCQ	ChatGPT 4 Paid	1	0	0	0	1	1
Emergency Medicine	EM 7	MCQ	ChatGPT 4 Paid	1	0	0	0	1	1
Emergency Medicine	EM 8	MCQ	ChatGPT 4 Paid	1	0	0	0	1	1
Emergency Medicine	EM 9	MCQ	ChatGPT 4 Paid	1	0	0	0	1	1
Emergency Medicine	EM 10	MCQ	ChatGPT 4 Paid	1	0	0	0	1	1
Pediatrics	Ped 1	MCQ	ChatGPT 4 Paid	0	0	1	1
Pediatrics	Ped 2	MCQ	ChatGPT 4 Paid	0	0	1	1
Pediatrics	Ped 3	MCQ	ChatGPT 4 Paid	1	0	1	1
Pediatrics	Ped 4	MCQ	ChatGPT 4 Paid	1	0	0	0	1	1
Pediatrics	Ped 5	MCQ	ChatGPT 4 Paid	1	0	0	0	1	1
Pediatrics	Ped 6	MCQ	ChatGPT 4 Paid	1	0	0	0	1	1
Pediatrics	Ped 7	MCQ	ChatGPT 4 Paid	1	0	0	0	1	1
Pediatrics	Ped 8	MCQ	ChatGPT 4 Paid	1	0	0	0	1	1
Pediatrics	Ped 9	MCQ	ChatGPT 4 Paid	1	0	0	0	1	1
Pediatrics	Ped 10	MCQ	ChatGPT 4 Paid	1	0	0	0	1	1
Pediatrics	Ped 11	MCQ	ChatGPT 4 Paid	1	0	0	0	1	1
Pediatrics	Ped 12	MCQ	ChatGPT 4 Paid	1	0	0	0	1	1
Pediatrics	Ped 13	MCQ	ChatGPT 4 Paid	1	0	0	0	1	1
Pediatrics	Ped 14	MCQ	ChatGPT 4 Paid	1	0	0	0	1	1
Pediatrics	Ped 15	MCQ	ChatGPT 4 Paid	1	0	0	0	1	1
Pediatrics	Ped 16	MCQ	ChatGPT 4 Paid	1	0	0	0	1	1
Pediatrics	Ped 17	MCQ	ChatGPT 4 Paid	0	0	0	0	0	0
Pediatrics	Ped 18	MCQ	ChatGPT 4 Paid	1	0	0	0	1	1
Pediatrics	Ped 19	MCQ	ChatGPT 4 Paid	1	0	0	0	1	1
Pediatrics	Ped 20	MCQ	ChatGPT 4 Paid	1	0	0	0	1	1
Pediatrics	Ped 21	MCQ	ChatGPT 4 Paid	1	0	0	0	1	1
Pediatrics	Ped 22	MCQ	ChatGPT 4 Paid	1	0	0	0	1	1
Pediatrics	Ped 23	MCQ	ChatGPT 4 Paid	1	0	0	0	1	1
Pediatrics	Ped 24	MCQ	ChatGPT 4 Paid	1	0	0	0	1	1
Pediatrics	Ped 25	MCQ	ChatGPT 4 Paid	1	0	0	0	1	1
Pediatrics	Ped 26	MCQ	ChatGPT 4 Paid	1	0	0	0	1	1
Pediatrics	Ped 27	MCQ	ChatGPT 4 Paid	1	0	0	0	1	1
Pediatrics	Ped 28	MCQ	ChatGPT 4 Paid	0	0	0	0	0	0
Pediatrics	Ped 29	MCQ	ChatGPT 4 Paid	1	0	0	0	1	1
Pediatrics	Ped 30	MCQ	ChatGPT 4 Paid	1	0	0	0	1	1
Pediatrics	Ped 31	MCQ	ChatGPT 4 Paid	1	0	0	0	1	1
Pediatrics	Ped 32	MCQ	ChatGPT 4 Paid	1	0	0	0	1	1
Pediatrics	Ped 33	MCQ	ChatGPT 4 Paid	1	0	0	0	1	1
Pediatrics	Ped 34	MCQ	ChatGPT 4 Paid	1	0	0	0	1	1
Pediatrics	Ped 35	MCQ	ChatGPT 4 Paid	1	0	0	0	1	1
Pediatrics	Ped 36	MCQ	ChatGPT 4 Paid	1	0	0	0	1	1
Pediatrics	Ped 37	MCQ	ChatGPT 4 Paid	1	0	0	0	1	1
Pediatrics	Ped 38	MCQ	ChatGPT 4 Paid	0	0	0	0	0	0
Pediatrics	Ped 39	MCQ	ChatGPT 4 Paid	1	0	0	0	1	1
Pediatrics	Ped 40	MCQ	ChatGPT 4 Paid	0	0	0	0	0	0
Pediatrics	Ped 41	MCQ	ChatGPT 4 Paid	1	0	0	0	1	1
Pediatrics	Ped 42	MCQ	ChatGPT 4 Paid	1	0	0	0	1	1
Pediatrics	Ped 43	MCQ	ChatGPT 4 Paid	1	0	0	0	1	1
Pediatrics	Ped 44	MCQ	ChatGPT 4 Paid	0	0	0	0	0	0
Pediatrics	Ped 45	MCQ	ChatGPT 4 Paid	1	0	0	0	1	1
Pediatrics	Ped 46	MCQ	ChatGPT 4 Paid	0	0	0	0	0	0
Pediatrics	Ped 47	MCQ	ChatGPT 4 Paid	1	0	0	0	1	1
Pediatrics	Ped 48	MCQ	ChatGPT 4 Paid	1	0	0	0	1	1
Pediatrics	Ped 49	MCQ	ChatGPT 4 Paid	1	0	0	0	1	1
Pediatrics	Ped 50	MCQ	ChatGPT 4 Paid	1	0	0	0	1	1
Pediatrics	Ped 51	MCQ	ChatGPT 4 Paid	1	0	0	0	1	1
Pediatrics	Ped 52	MCQ	ChatGPT 4 Paid	1	0	0	0	1	1
Pediatrics	Ped 53	MCQ	ChatGPT 4 Paid	1	0	0	0	1	1
Pediatrics	Ped 54	MCQ	ChatGPT 4 Paid	1	0	0	0	1	1
Pediatrics	Ped 55	MCQ	ChatGPT 4 Paid	0	0	0	0	0	0
Pediatrics	Ped 56	MCQ	ChatGPT 4 Paid	1	0	0	0	1	1
Pediatrics	Ped 59	MCQ	ChatGPT 4 Paid	1	0	0	0	1	1
Pediatrics	Ped 60	MCQ	ChatGPT 4 Paid	0	0	0	0	0	0
Pediatrics	Ped 61	MCQ	ChatGPT 4 Paid	1	0	0	0	1	1
Pediatrics	Ped 63	Choose (n) from Many	ChatGPT 4 Paid	0	0	0	0	0	0
Pediatrics	Ped 66	MCQ	ChatGPT 4 Paid	1	0	0	0	1	1
Pediatrics	Ped 69	MCQ	ChatGPT 4 Paid	1	0	0	0	1	1
Pediatrics	Ped 71	MCQ	ChatGPT 4 Paid	0	0	0	0	0	0
Pediatrics	Ped 72	MCQ	ChatGPT 4 Paid	1	0	0	0	1	1
Pediatrics	Ped 73	MCQ	ChatGPT 4 Paid	0	0	0	0	0	0
Pediatrics	Ped 74	MCQ	ChatGPT 4 Paid	1	0	0	0	1	1
Pediatrics	Ped 75	MCQ	ChatGPT 4 Paid	1	0	0	0	1	1
Pediatrics	Ped 76	MCQ	ChatGPT 4 Paid	1	0	0	0	1	1
Pediatrics	Ped 77	MCQ	ChatGPT 4 Paid	1	0	0	0	1	1
Pediatrics	Ped 78	MCQ	ChatGPT 4 Paid	1	0	0	0	1	1
Pediatrics	Ped 79	Choose (n) from Many	ChatGPT 4 Paid	0	0	0	1
Pediatrics	Ped 80	MCQ	ChatGPT 4 Paid	1	0	0	0	1	1
Pediatrics	Ped 82	MCQ	ChatGPT 4 Paid	1	0	0	0	1	1
Pediatrics	Ped 83	Choose (n) from Many	ChatGPT 4 Paid	0	0	0	0	0	0
Pediatrics	Ped 85	MCQ	ChatGPT 4 Paid	0	0	0	0	0	0
Pediatrics	Ped 87	MCQ	ChatGPT 4 Paid	1	0	0	0	1	1
Pediatrics	Ped 88	Choose (n) from Many	ChatGPT 4 Paid	1	0	0	0	1	1
Pediatrics	Ped 89	MCQ	ChatGPT 4 Paid	0	0	0	0	0	0
Pediatrics	Ped 90	MCQ	ChatGPT 4 Paid	0	0	0	0	0	0
Pediatrics	Ped 91	MCQ	ChatGPT 4 Paid	1	0	0	0	1	1
Pediatrics	Ped 92	MCQ	ChatGPT 4 Paid	1	0	0	0	1	1
Pediatrics	Ped 93	MCQ	ChatGPT 4 Paid	1	0	0	0	1	1
Pediatrics	Ped 94	MCQ	ChatGPT 4 Paid	1	0	0	0	1	1
Pediatrics	Ped 96	MCQ	ChatGPT 4 Paid	0	0	0	0	0	0
Pediatrics	Ped 97	MCQ	ChatGPT 4 Paid	1	0	0	0	1	1
Pediatrics	Ped 98	MCQ	ChatGPT 4 Paid	0	0	0	0	0	0
Pediatrics	Ped 99	MCQ	ChatGPT 4 Paid	0	0	0	0	0	0
Pediatrics	Ped 100	MCQ	ChatGPT 4 Paid	0	0	0	0	0	0
Pediatrics	Ped 101	MCQ	ChatGPT 4 Paid	1	0	0	0	1	1
Pediatrics	Ped 104	MCQ	ChatGPT 4 Paid	1	0	0	0	1	1
Pediatrics	Ped 106	MCQ	ChatGPT 4 Paid	1	0	0	0	1	1
Pediatrics	Ped 108	MCQ	ChatGPT 4 Paid	0	0	0	0	0	0
Pediatrics	Ped 109	MCQ	ChatGPT 4 Paid	0	0	0	0	0	0
Pediatrics	Ped 110	MCQ	ChatGPT 4 Paid	1	0	0	0	1	1
Pediatrics	Ped 111	MCQ	ChatGPT 4 Paid	1	0	0	0	1	1
Pediatrics	Ped 113	MCQ	ChatGPT 4 Paid	0	0	0	0	0	0
Pediatrics	Ped 114	MCQ	ChatGPT 4 Paid	1	0	0	0	1	1
Obstetrics and Gynecology	Obs&Gyna 1	MCQ	Bard	1	1	0	0
Obstetrics and Gynecology	Obs&Gyna 2	MCQ	Bard	1	1	0	0
Obstetrics and Gynecology	Obs&Gyna 3	MCQ	Bard	1	1	0	0
Obstetrics and Gynecology	Obs&Gyna 4	MCQ	Bard	1	1	0	0
Obstetrics and Gynecology	Obs&Gyna 5	MCQ	Bard	1	1	0	0
Obstetrics and Gynecology	Obs&Gyna 6	MCQ	Bard	1	1	0	0
Obstetrics and Gynecology	Obs&Gyna 7	MCQ	Bard	1	1	0	0
Obstetrics and Gynecology	Obs&Gyna 8	MCQ	Bard	1	0	0	0	1	1
Obstetrics and Gynecology	Obs&Gyna 9 BMJ	MCQ	Bard	1	0	0	0	1	1
Obstetrics and Gynecology	Obs&Gyna 10 BMJ	True/False	Bard	0	0	0	0	0	0
Obstetrics and Gynecology	Obs&Gyna 11 BMJ	MCQ	Bard	0	0	0	0	0	0
Obstetrics and Gynecology	Obs&Gyna 12 BMJ	MCQ	Bard	1	0	0	0	1	1
Obstetrics and Gynecology	Obs&Gyna 13 BMJ	True/False	Bard	0	0	0	0	0	0
Obstetrics and Gynecology	Obs&Gyna 14 BMJ	MCQ	Bard	1	0	0	0	1	1
Obstetrics and Gynecology	Obs&Gyna 15 BMJ	MCQ	Bard	1	0	0	0	1	1
Obstetrics and Gynecology	Obs&Gyna 16 BMJ	MCQ	Bard	1	0	0	0	1	1
Obstetrics and Gynecology	Obs&Gyna 17 BMJ	True/False	Bard	0	0	0	0	0	0
Obstetrics and Gynecology	Obs&Gyna 18 BMJ	MCQ	Bard	0	0	0	0	0	0
Opthalmology	Opth 1	MCQ	Bard	0	0	1	1
Opthalmology	Opth 2	MCQ	Bard	0	0	0	0	0	0
Opthalmology	Opth 3	MCQ	Bard	1	0	1	1
Opthalmology	Opth 4	MCQ	Bard	0	0	1	1
Opthalmology	Opth 5	MCQ	Bard	0	0	1	1
Opthalmology	Opth 6	MCQ	Bard	1	0	0	0	1	1
Opthalmology	Opth 7	MCQ	Bard	1	0	0	0	1	1
Opthalmology	Opth 8	MCQ	Bard	1	0	1	1
Opthalmology	Opth 9	MCQ	Bard	0	0	0	0	0	0
Opthalmology	Opth 10	MCQ	Bard	0	0	1	1
Opthalmology	Opth 11	MCQ	Bard	0	0	0	0	0	0
Opthalmology	Opth 12	MCQ	Bard	0	0	0	0	0	0
Opthalmology	Opth 13	MCQ	Bard	0	0	1	1
Opthalmology	Opth 14	MCQ	Bard	1	0	0	0	1	1
Opthalmology	Opth 15	MCQ	Bard	0	0	0	0	0	0
Opthalmology	Opth 16	MCQ	Bard	1	0	1	1
Opthalmology	Opth 17	MCQ	Bard	1	0	0	0	1	1
Opthalmology	Opth 18	MCQ	Bard	0	0	1	1
Opthalmology	Opth 19	MCQ	Bard	0	0	0	1
Opthalmology	Opth 20	MCQ	Bard	1	0	0	0	1	1
Opthalmology	Opth 21	MCQ	Bard	1	0	0	0	1	1
Opthalmology	Opth 22	MCQ	Bard	1	0	0	0	1	1
Opthalmology	Opth 23	MCQ	Bard	1	0	0	0	1	1
Opthalmology	Opth 24	MCQ	Bard	1	0	0	0	1	1
Opthalmology	Opth 25	MCQ	Bard	1	0	0	0	1	1
Opthalmology	Opth 26	MCQ	Bard	1	0	0	0	1	1
Opthalmology	Opth 27	MCQ	Bard	1	0	0	0	1	1
Opthalmology	Opth 28	MCQ	Bard	0	0	0	0	0	0
Opthalmology	Opth 29	MCQ	Bard	1	0	0	0	1	1
Opthalmology	Opth 30	MCQ	Bard	1	0	1	1
Opthalmology	Opth 31	MCQ	Bard	1	0	0	0	1	1
Opthalmology	Opth 32	MCQ	Bard	1	0	1	1
Opthalmology	Opth 33	MCQ	Bard	1	0	0	0	1	1
Opthalmology	Opth 34	MCQ	Bard	1	0	0	0	1	1
Opthalmology	Opth 35	MCQ	Bard	1	0	0	0	1	1
Opthalmology	Opth 36	MCQ	Bard	0	0	0	0	0	0
Opthalmology	Opth 37	MCQ	Bard	0	0	0	0	0	0
Opthalmology	Opth 38	MCQ	Bard	0	0	0	0	0	0
Opthalmology	Opth 39	MCQ	Bard	1	0	0	0	1	1
Opthalmology	Opth 40	MCQ	Bard	0	0	0	0	0	0
Opthalmology	Opth 41	MCQ	Bard	0	0	0	0	0	0
Opthalmology	Opth 42	MCQ	Bard	0	0	0	0	0	0
Opthalmology	Opth 43	MCQ	Bard	1	0	0	0	1	1
Opthalmology	Opth 44	MCQ	Bard	1	0	1	1
Opthalmology	Opth 46	MCQ	Bard	1	0	0	0	1	1
Opthalmology	Opth 47	MCQ	Bard	0	0	0	0	0	0
Opthalmology	Opth 48	MCQ	Bard	0	0	0	0	0	0
Opthalmology	Opth 49	MCQ	Bard	0	0	0	0	0	0
Opthalmology	Opth 50	MCQ	Bard	1	0	0	0	1	1
Internal Medicine	IMED 1	MCQ	Bard	1	0	0	1
Internal Medicine	IMED 2	MCQ	Bard	1	0	0	0	1	1
Internal Medicine	IMED 3	MCQ	Bard	0	0	1	1
Internal Medicine	IMED 4	MCQ	Bard	1	0	0	1
Internal Medicine	IMED 5	MCQ	Bard	1	0	0	0	1	1
Internal Medicine	IMED 6	MCQ	Bard	0	0	0	1
Internal Medicine	IMED 7	MCQ	Bard	0	0	0	1
Internal Medicine	IMED 8	MCQ	Bard	1	0	0	0	1	1
Internal Medicine	IMED 9	MCQ	Bard	0	0	0	0	0	0
Internal Medicine	IMED 10	MCQ	Bard	1	0	0	1
Internal Medicine	IMED 11	MCQ	Bard	1	0	0	1
Internal Medicine	IMED 12	MCQ	Bard	0	0	0	1
Internal Medicine	IMED 13	MCQ	Bard	1	0	0	1
Internal Medicine	IMED 14	MCQ	Bard	1	0	0	1
Internal Medicine	IMED 15	MCQ	Bard	1	0	0	0	1	1
Internal Medicine	IMED 16	MCQ	Bard	0	0	0	1
Internal Medicine	IMED 17	MCQ	Bard	1	0	0	0	1	1
Internal Medicine	IMED 18	MCQ	Bard	0	0	0	0	0	0
Internal Medicine	IMED 19	MCQ	Bard	1	0	0	1
Internal Medicine	IMED 20	MCQ	Bard	0	0	0	1
Internal Medicine	IMED 21	MCQ	Bard	0	0	0	1
Internal Medicine	IMED 22	MCQ	Bard	1	0	0	1
Internal Medicine	IMED 23	MCQ	Bard	0	0	0	0	0	0
Internal Medicine	IMED 24	MCQ	Bard	0	0	0	1
Internal Medicine	IMED 25	MCQ	Bard	1	0	0	1
Internal Medicine	IMED 26	MCQ	Bard	0	0	0	1
Internal Medicine	IMED 27	MCQ	Bard	1	0	0	0	1	1
Internal Medicine	IMED 28	MCQ	Bard	1	0	0	1
Internal Medicine	IMED 29	MCQ	Bard	1	0	0	0	1	1
Internal Medicine	IMED 30	MCQ	Bard	0	0	1	1
Internal Medicine	IMED 31	MCQ	Bard	0	0	0	0	0	0
Internal Medicine	IMED 32	MCQ	Bard	1	0	0	1
Internal Medicine	IMED 33	MCQ	Bard	0	0	0	1
Internal Medicine	IMED 34	MCQ	Bard	0	0	0	1
Internal Medicine	IMED 35	MCQ	Bard	1	0	0	1
Internal Medicine	IMED 36	MCQ	Bard	1	0	0	1
Internal Medicine	IMED 37	MCQ	Bard	1	0	0	1
Internal Medicine	IMED 38	MCQ	Bard	0	0	0	1
Internal Medicine	IMED 39	MCQ	Bard	1	0	0	1
Internal Medicine	IMED 40	MCQ	Bard	0	0	0	1
Internal Medicine	IMED 41	MCQ	Bard	0	0	0	0	0	0
Internal Medicine	IMED 42	MCQ	Bard	1	0	0	1
Internal Medicine	IMED 43	MCQ	Bard	1	0	0	1
Internal Medicine	IMED 44	MCQ	Bard	0	0	0	1
Internal Medicine	IMED 45	MCQ	Bard	1	0	0	0	1	1
Internal Medicine	IMED 46	MCQ	Bard	1	0	0	1
Internal Medicine	IMED 47	MCQ	Bard	1	0	0	0	1	1
Internal Medicine	IMED 48	MCQ	Bard	1	0	0	0	1	1
Internal Medicine	IMED 49	MCQ	Bard	1	0	0	1
Internal Medicine	IMED 50	MCQ	Bard	1	0	0	1
Internal Medicine	IMED 51	MCQ	Bard	0	0	0	0	0	0
Internal Medicine	IMED 52	MCQ	Bard	0	0	1	1
Internal Medicine	IMED 53	MCQ	Bard	0	0	0	0	0	0
Internal Medicine	IMED 54	MCQ	Bard	0	0	0	1
Internal Medicine	IMED 55	MCQ	Bard	0	0	0	0	0	0
Internal Medicine	IMED 56	MCQ	Bard	1	0	0	1
Internal Medicine	IMED 57	MCQ	Bard	1	0	0	1
Internal Medicine	IMED 58	MCQ	Bard	1	0	0	0	1	1
Internal Medicine	IMED 59	MCQ	Bard	1	0	0	0	1	1
Internal Medicine	IMED 60	MCQ	Bard	1	0	0	0	1	1
Internal Medicine	IMED 61	MCQ	Bard	0	0	0	0	0	0
Internal Medicine	IMED 62	MCQ	Bard	0	0	0	0	0	0
Internal Medicine	IMED 63	MCQ	Bard	1	0	0	0	1	1
Internal Medicine	IMED 64	MCQ	Bard	0	0	0	1
Internal Medicine	IMED 65	MCQ	Bard	1	0	0	0	1	1
Internal Medicine	IMED 66	MCQ	Bard	0	0	0	0	0	0
Internal Medicine	IMED 67	MCQ	Bard	1	0	0	0	1	1
Internal Medicine	IMED 68	MCQ	Bard	0	0	0	1
Internal Medicine	IMED 69	MCQ	Bard	1	0	0	1
Internal Medicine	IMED 70	MCQ	Bard	1	0	0	1
Internal Medicine	IMED 71	MCQ	Bard	0	0	0	1
Internal Medicine	IMED 72	MCQ	Bard	0	0	0	0	0	0
Internal Medicine	IMED 73	MCQ	Bard	1	0	0	1
Internal Medicine	IMED 74	MCQ	Bard	1	0	0	1
Internal Medicine	IMED 75	MCQ	Bard	1	0	0	1
Internal Medicine	IMED 76	MCQ	Bard	1	0	0	1
Internal Medicine	IMED 77	MCQ	Bard	0	0	0	0	0	0
Internal Medicine	IMED 78	MCQ	Bard	1	0	0	0	1	1
Internal Medicine	IMED 79	MCQ	Bard	1	0	0	0	1	1
Internal Medicine	IMED 80	MCQ	Bard	0	0	0	1
Internal Medicine	IMED 81	MCQ	Bard	1	0	0	1
Internal Medicine	IMED 82	MCQ	Bard	0	0	0	1
Internal Medicine	IMED 83	MCQ	Bard	1	0	0	0	1	1
Internal Medicine	IMED 84	MCQ	Bard	0	0	0	0	0	0
Internal Medicine	IMED 85	MCQ	Bard	1	0	0	0	1	1
Internal Medicine	IMED 86	MCQ	Bard	0	0	0	1
Internal Medicine	IMED 87	MCQ	Bard	1	0	0	1
Internal Medicine	IMED 88	MCQ	Bard	1	0	0	1
Internal Medicine	IMED 89	MCQ	Bard	1	0	0	0	1	1
Internal Medicine	IMED 90	MCQ	Bard	0	0	0	0	0	0
Internal Medicine	IMED 91	MCQ	Bard	0	0	0	1
Internal Medicine	IMED 92	MCQ	Bard	1	0	0	1
Internal Medicine	IMED 93	MCQ	Bard	0	0	0	1
Internal Medicine	IMED 94	MCQ	Bard	0	0	0	1
Internal Medicine	IMED 95	MCQ	Bard	1	0	0	0	1	1
Internal Medicine	IMED 96	MCQ	Bard	0	0	0	0	0	0
Internal Medicine	IMED 97	MCQ	Bard	0	0	0	1
Internal Medicine	IMED 98	MCQ	Bard	1	0	0	1
Internal Medicine	IMED 99	MCQ	Bard	1	0	0	0	1	1
Internal Medicine	IMED 100	MCQ	Bard	0	0	0	0	0	0
Internal Medicine	IMED 101	MCQ	Bard	1	0	0	0	1	1
Internal Medicine	IMED 102	MCQ	Bard	1	0	0	0	1	1
Internal Medicine	IMED 103	MCQ	Bard	0	0	0	1
Internal Medicine	IMED 104	MCQ	Bard	1	0	0	0	1	1
Internal Medicine	IMED 105	MCQ	Bard	1	0	0	0	1	1
Internal Medicine	IMED 106	MCQ	Bard	1	0	0	0	1	1
Internal Medicine	IMED 107	MCQ	Bard	1	0	0	1
Internal Medicine	IMED 108	MCQ	Bard	1	0	0	1
Internal Medicine	IMED 109	MCQ	Bard	1	0	0	1
Internal Medicine	IMED 110	MCQ	Bard	0	0	0	0	0	0
Internal Medicine	IMED 111	MCQ	Bard	1	0	0	0	1	1
Internal Medicine	IMED 112	MCQ	Bard	1	0	0	1
Internal Medicine	IMED 113	MCQ	Bard	1	0	0	1
Internal Medicine	IMED 114	MCQ	Bard	1	0	0	0	1	1
Internal Medicine	IMED 115	MCQ	Bard	0	0	0	1
Internal Medicine	IMED 116	MCQ	Bard	1	0	0	0	1	1
Internal Medicine	IMED 117	MCQ	Bard	0	0	0	0	0	0
Internal Medicine	IMED 118	MCQ	Bard	1	0	0	0	1	1
Internal Medicine	IMED 119	MCQ	Bard	0	0	0	0	0	0
Internal Medicine	IMED 120	MCQ	Bard	0	0	0	0	0	0
Internal Medicine	IMED 121	MCQ	Bard	0	0	0	0	0	0
Internal Medicine	IMED 122	MCQ	Bard	1	0	0	0	1	1
Internal Medicine	IMED 123	MCQ	Bard	0	0	0	0	0	0
Internal Medicine	IMED 124	MCQ	Bard	1	0	0	0	1	1
Internal Medicine	IMED 125	MCQ	Bard	0	0	0	0	0	0
Internal Medicine	IMED 126	MCQ	Bard	1	0	0	0	1	1
Internal Medicine	IMED 127	MCQ	Bard	0	0	0	0	0	0
Internal Medicine	IMED 128	MCQ	Bard	1	0	0	0	1	1
Internal Medicine	IMED 129	MCQ	Bard	1	0	0	0	1	1
Internal Medicine	IMED 130	MCQ	Bard	1	0	0	0	1	1
Internal Medicine	IMED 131	MCQ	Bard	0	0	0	0	0	0
Internal Medicine	IMED 132	MCQ	Bard	1	0	0	0	1	1
Internal Medicine	IMED 133	MCQ	Bard	0	0	0	0	0	0
Internal Medicine	IMED 134	MCQ	Bard	0	0	0	0	0	0
Internal Medicine	IMED 135	MCQ	Bard	1	0	0	0	1	1
Internal Medicine	IMED 136	MCQ	Bard	0	0	0	0	0	0
Internal Medicine	IMED 137	MCQ	Bard	0	0	0	0	0	0
Internal Medicine	IMED 138	MCQ	Bard	1	0	0	0	1	1
Internal Medicine	IMED 139	MCQ	Bard	1	0	0	0	1	1
Internal Medicine	IMED 140	MCQ	Bard	1	0	0	0	1	1
Internal Medicine	IMED 141	MCQ	Bard	1	0	0	0	1	1
Internal Medicine	IMED 142	MCQ	Bard	1	0	0	0	1	1
Internal Medicine	IMED 143	MCQ	Bard	1	0	0	0	1	1
Internal Medicine	IMED 144	MCQ	Bard	0	0	0	0	0	0
Internal Medicine	IMED 145	MCQ	Bard	0	0	0	0	0	0
Internal Medicine	IMED 146	MCQ	Bard	1	0	0	0	1	1
Internal Medicine	IMED 147	MCQ	Bard	1	0	0	0	1	1
Internal Medicine	IMED 148	MCQ	Bard	1	0	0	0	1	1
Internal Medicine	IMED 149	MCQ	Bard	1	0	0	0	1	1
Internal Medicine	IMED 150	MCQ	Bard	1	0	0	0	1	1
Internal Medicine	IMED 151	MCQ	Bard	1	0	0	0	1	1
Internal Medicine	IMED 152	MCQ	Bard	0	0	0	1
Internal Medicine	IMED 153	MCQ	Bard	1	0	0	0	1	1
Internal Medicine	IMED 154	MCQ	Bard	1	0	0	0	1	1
Internal Medicine	IMED 155	MCQ	Bard	1	0	0	0	1	1
Internal Medicine	IMED 156	MCQ	Bard	0	0	0	0	0	0
Internal Medicine	IMED 157	MCQ	Bard	0	0	0	0	0	0
Internal Medicine	IMED 158	MCQ	Bard	0	0	0	0	0	0
Internal Medicine	IMED 159	MCQ	Bard	1	0	0	1
Internal Medicine	IMED 160	MCQ	Bard	0	0	0	0	0	0
Internal Medicine	IMED 161	MCQ	Bard	1	0	0	0	1	1
Internal Medicine	IMED 162	MCQ	Bard	1	0	0	1
Internal Medicine	IMED 163	MCQ	Bard	1	0	0	0	1	1
Internal Medicine	IMED 164	MCQ	Bard	1	0	0	0	1	1
Internal Medicine	IMED 165	MCQ	Bard	0	0	0	0	0	0
Internal Medicine	IMED 166	MCQ	Bard	1	0	0	0	1	1
Internal Medicine	IMED 167	MCQ	Bard	1	0	0	0	1	1
Internal Medicine	IMED 168	MCQ	Bard	1	0	0	0	1	1
Internal Medicine	IMED 169	MCQ	Bard	0	0	0	0	0	0
Internal Medicine	IMED 170	MCQ	Bard	1	0	0	0	1	1
Internal Medicine	IMED 171	MCQ	Bard	1	0	0	0	1	1
Internal Medicine	IMED 172	MCQ	Bard	1	0	0	0	1	1
Internal Medicine	IMED 173	MCQ	Bard	1	0	0	0	1	1
Internal Medicine	IMED 174	MCQ	Bard	0	0	0	0	0	0
Internal Medicine	IMED 175	MCQ	Bard	1	0	0	0	1	1
Internal Medicine	IMED 176	MCQ	Bard	1	0	0	0	1	1
Internal Medicine	IMED 177	MCQ	Bard	0	0	0	0	0	0
Internal Medicine	IMED 178	MCQ	Bard	1	0	0	0	1	1
Internal Medicine	IMED 179	MCQ	Bard	0	0	0	0	0	0
Internal Medicine	IMED 180	MCQ	Bard	1	0	0	0	1	1
Internal Medicine	IMED 181	MCQ	Bard	0	0	0	0	0	0
Internal Medicine	IMED 182	MCQ	Bard	1	0	0	0	1	1
Internal Medicine	IMED 183	MCQ	Bard	0	0	0	0	0	0
Internal Medicine	IMED 184	MCQ	Bard	1	0	0	0	1	1
Internal Medicine	IMED 185	MCQ	Bard	1	0	0	0	1	1
Internal Medicine	IMED 186	MCQ	Bard	1	0	0	0	1	1
Internal Medicine	IMED 187	MCQ	Bard	1	0	0	0	1	1
Internal Medicine	IMED 188	MCQ	Bard	1	0	0	0	1	1
Internal Medicine	IMED 189	MCQ	Bard	0	0	0	0	0	0
Internal Medicine	IMED 190	MCQ	Bard	0	0	0	0	0	0
Internal Medicine	IMED 191	MCQ	Bard	1	0	0	0	1	1
Internal Medicine	IMED 192	MCQ	Bard	0	0	0	0	0	0
Internal Medicine	IMED 193	MCQ	Bard	0	0	0	0	0	0
Internal Medicine	IMED 194	MCQ	Bard	1	0	0	0	1	1
Internal Medicine	IMED 195	MCQ	Bard	1	0	0	0	1	1
Internal Medicine	IMED 196	MCQ	Bard	0	0	0	0	0	0
Internal Medicine	IMED 197	MCQ	Bard	1	0	0	0	1	1
Psychiatry	Psych 1	MCQ	Bard	1	0	0	0	1	1
Psychiatry	Psych 2	MCQ	Bard	1	0	0	0	1	1
Psychiatry	Psych 3	MCQ	Bard	1	0	0	0	1	1
Psychiatry	Psych 4	MCQ	Bard	1	0	0	0	1	1
Psychiatry	Psych 5	MCQ	Bard	0	0	0	0	0	0
Surgery	Surg 1	MCQ	Bard	0	0	0	0	0	0
Surgery	Surg 2	MCQ	Bard	0	0	0	0	0	0
Surgery	Surg 3	MCQ	Bard	1	0	0	0	1	1
Surgery	Surg 4	MCQ	Bard	1	0	0	0	1	1
Surgery	Surg 5	MCQ	Bard	1	0	0	0	1	1
Surgery	Surg 6	MCQ	Bard	0	0	0	0	0	0
Surgery	Surg 7	MCQ	Bard	1	0	0	0	1	1
Surgery	Surg 8	MCQ	Bard	0	0	0	0	0	0
Surgery	Surg 9	MCQ	Bard	1	0	0	0	1	1
Surgery	Surg 10	MCQ	Bard	0	0	0	0	0	0
Surgery	Surg 11	MCQ	Bard	0	0	0	0	0	0
Surgery	Surg 12	MCQ	Bard	1	0	0	0	1	1
Surgery	Surg 13	MCQ	Bard	1	0	0	0	1	1
Surgery	Surg 14	MCQ	Bard	0	0	0	0	0	0
Surgery	Surg 15	MCQ	Bard	1	0	0	0	1	1
Surgery	Surg 16	MCQ	Bard	1	0	0	0	1	1
Surgery	Surg 17	MCQ	Bard	0	0	0	0	0	0
Surgery	Surg 18	MCQ	Bard	0	0	0	0	0	0
Surgery	Surg 19	MCQ	Bard	0	0	0	0	0	0
Surgery	Surg 20	MCQ	Bard	0	0	0	0	0	0
Surgery	Surg 21	MCQ	Bard	0	0	0	0	0	0
Surgery	Surg 22	MCQ	Bard	0	0	0	0	0	0
Surgery	Surg 23	MCQ	Bard	1	0	0	0	1	1
Surgery	Surg 24	MCQ	Bard	1	0	0	0	1	1
Surgery	Surg 25	MCQ	Bard	0	0	0	0	0	0
Radiology	Rad 1	True/False	Bard	0	0	0	0	0	0
Radiology	Rad 2	True/False	Bard	1	0	0	0	1	1
Radiology	Rad 3	True/False	Bard	1	0	0	0	1	1
Radiology	Rad 4	True/False	Bard	0	0	0	0	0	0
Radiology	Rad 5	True/False	Bard	0	0	0	0	0	0
Radiology	Rad 6	True/False	Bard	0	0	0	0	0	0
Radiology	Rad 7	True/False	Bard	0	0	0	0	0	0
Radiology	Rad 8	True/False	Bard	0	0	0	0	0	0
Radiology	Rad 9	True/False	Bard	0	0	0	0	0	0
Radiology	Rad 10	True/False	Bard	0	0	0	0	0	0
Anaesthesia	Anaes 1 ICU	MCQ	Bard	1	0	0	0	1	1
Anaesthesia	Anaes 2 ICU	MCQ	Bard	1	0	0	1
Anaesthesia	Anaes 3 ICU	MCQ	Bard	1	0	0	0	1	1
Anaesthesia	Anaes 4 A&C	MCQ	Bard	1	0	0	0	1	1
Anaesthesia	Anaes 5 A&C	MCQ	Bard	1	0	0	0	1	1
Anaesthesia	Anaes 6 A&C	MCQ	Bard	1	0	0	1
Anaesthesia	Anaes 7	MCQ	Bard	1	0	0	0	1	1
Anaesthesia	Anaes 8	MCQ	Bard	1	0	0	0	1	1
Anaesthesia	Anaes 9	MCQ	Bard	0	0	0	0	0	0
Anaesthesia	Anaes 10	MCQ	Bard	1	0	0	0	1	1
Anaesthesia	Anaes 11	MCQ	Bard	0	0	0	0	0	0
Anaesthesia	Anaes 12	MCQ	Bard	0	0	0	1
Emergency Medicine	EM 1	MCQ	Bard	1	0	0	0	1	1
Emergency Medicine	EM 2	MCQ	Bard	1	0	0	0	1	1
Emergency Medicine	EM 3	MCQ	Bard	1	0	0	0	1	1
Emergency Medicine	EM 4	MCQ	Bard	1	0	0	0	1	1
Emergency Medicine	EM 5	MCQ	Bard	1	0	0	0	1	1
Emergency Medicine	EM 6	MCQ	Bard	1	0	0	0	1	1
Emergency Medicine	EM 7	MCQ	Bard	0	0	0	0	0	0
Emergency Medicine	EM 8	MCQ	Bard	0	0	0	0	0	0
Emergency Medicine	EM 9	MCQ	Bard	1	0	0	0	1	1
Emergency Medicine	EM 10	MCQ	Bard	1	0	0	0	1	1
Pediatrics	Ped 1	MCQ	Bard	0	0	1	1
Pediatrics	Ped 2	MCQ	Bard	1	0	1	1
Pediatrics	Ped 3	MCQ	Bard	1	0	1	1
Pediatrics	Ped 4	MCQ	Bard	0	0	0	0	0	0
Pediatrics	Ped 5	MCQ	Bard	1	0	0	0	1	1
Pediatrics	Ped 6	MCQ	Bard	1	0	0	0	1	1
Pediatrics	Ped 7	MCQ	Bard	1	0	0	0	1	1
Pediatrics	Ped 8	MCQ	Bard	1	0	0	0	1	1
Pediatrics	Ped 9	MCQ	Bard	1	0	0	0	1	1
Pediatrics	Ped 10	MCQ	Bard	1	0	0	0	1	1
Pediatrics	Ped 11	MCQ	Bard	0	0	0	0	0	0
Pediatrics	Ped 12	MCQ	Bard	0	0	0	0	0	0
Pediatrics	Ped 13	MCQ	Bard	0	0	0	0	0	0
Pediatrics	Ped 14	MCQ	Bard	1	0	0	0	1	1
Pediatrics	Ped 15	MCQ	Bard	1	0	0	0	1	1
Pediatrics	Ped 16	MCQ	Bard	0	0	0	0	0	0
Pediatrics	Ped 17	MCQ	Bard	0	0	0	0	0	0
Pediatrics	Ped 18	MCQ	Bard	1	0	0	0	1	1
Pediatrics	Ped 19	MCQ	Bard	1	0	0	0	1	1
Pediatrics	Ped 20	MCQ	Bard	1	0	0	0	1	1
Pediatrics	Ped 21	MCQ	Bard	1	0	0	0	1	1
Pediatrics	Ped 22	MCQ	Bard	0	0	0	0	0	0
Pediatrics	Ped 23	MCQ	Bard	1	0	0	0	1	1
Pediatrics	Ped 24	MCQ	Bard	1	0	0	0	1	1
Pediatrics	Ped 25	MCQ	Bard	0	0	0	0	0	0
Pediatrics	Ped 26	MCQ	Bard	0	0	0	0	0	0
Pediatrics	Ped 27	MCQ	Bard	1	0	0	0	1	1
Pediatrics	Ped 28	MCQ	Bard	0	0	0	0	0	0
Pediatrics	Ped 29	MCQ	Bard	1	0	0	0	1	1
Pediatrics	Ped 30	MCQ	Bard	1	0	0	0	1	1
Pediatrics	Ped 31	MCQ	Bard	1	0	0	0	1	1
Pediatrics	Ped 32	MCQ	Bard	0	0	0	0	0	0
Pediatrics	Ped 33	MCQ	Bard	1	0	0	0	1	1
Pediatrics	Ped 34	MCQ	Bard	1	0	0	0	1	1
Pediatrics	Ped 35	MCQ	Bard	1	0	0	0	1	1
Pediatrics	Ped 36	MCQ	Bard	0	0	0	0	0	0
Pediatrics	Ped 37	MCQ	Bard	0	0	0	0	0	0
Pediatrics	Ped 38	MCQ	Bard	0	0	0	0	0	0
Pediatrics	Ped 39	MCQ	Bard	1	0	0	0	1	1
Pediatrics	Ped 40	MCQ	Bard	1	0	0	0	1	1
Pediatrics	Ped 41	MCQ	Bard	1	0	0	0	1	1
Pediatrics	Ped 42	MCQ	Bard	1	0	0	0	1	1
Pediatrics	Ped 43	MCQ	Bard	1	0	0	0	1	1
Pediatrics	Ped 44	MCQ	Bard	0	0	0	0	0	0
Pediatrics	Ped 45	MCQ	Bard	1	0	0	0	1	1
Pediatrics	Ped 46	MCQ	Bard	0	0	0	0	0	0
Pediatrics	Ped 47	MCQ	Bard	1	0	0	0	1	1
Pediatrics	Ped 48	MCQ	Bard	1	0	0	0	1	1
Pediatrics	Ped 49	MCQ	Bard	1	0	0	0	1	1
Pediatrics	Ped 50	MCQ	Bard	1	0	0	0	1	1
Pediatrics	Ped 51	MCQ	Bard	1	0	0	0	1	1
Pediatrics	Ped 52	MCQ	Bard	1	0	0	0	1	1
Pediatrics	Ped 53	MCQ	Bard	1	0	0	0	1	1
Pediatrics	Ped 54	MCQ	Bard	1	0	0	0	1	1
Pediatrics	Ped 55	MCQ	Bard	0	0	0	0	0	0
Pediatrics	Ped 56	MCQ	Bard	1	0	0	0	1	1
Pediatrics	Ped 59	MCQ	Bard	1	0	0	0	1	1
Pediatrics	Ped 60	MCQ	Bard	0	0	0	0	0	0
Pediatrics	Ped 61	MCQ	Bard	0	0	0	0	0	0
Pediatrics	Ped 63	Choose (n) from Many	Bard	0	0	0	0	0	0
Pediatrics	Ped 66	MCQ	Bard	0	0	0	0	0	0
Pediatrics	Ped 69	MCQ	Bard	0	0	0	0	0	0
Pediatrics	Ped 71	MCQ	Bard	0	0	0	0	0	0
Pediatrics	Ped 72	MCQ	Bard	1	0	0	0	1	1
Pediatrics	Ped 73	MCQ	Bard	0	0	0	0	0	0
Pediatrics	Ped 74	MCQ	Bard	1	0	0	0	1	1
Pediatrics	Ped 75	MCQ	Bard	1	0	0	0	1	1
Pediatrics	Ped 76	MCQ	Bard	1	0	0	0	1	1
Pediatrics	Ped 77	MCQ	Bard	0	0	0	0	0	0
Pediatrics	Ped 78	MCQ	Bard	0	0	0	0	0	0
Pediatrics	Ped 79	Choose (n) from Many	Bard	0	0	0	1
Pediatrics	Ped 80	MCQ	Bard	0	0	0	0	0	0
Pediatrics	Ped 82	MCQ	Bard	1	0	0	0	1	1
Pediatrics	Ped 83	Choose (n) from Many	Bard	1	0	0	0	1	1
Pediatrics	Ped 85	MCQ	Bard	0	0	0	0	0	0
Pediatrics	Ped 87	MCQ	Bard	0	0	0	0	0	0
Pediatrics	Ped 88	Choose (n) from Many	Bard	0	0	0	0	0	0
Pediatrics	Ped 89	MCQ	Bard	0	0	0	0	0	0
Pediatrics	Ped 90	MCQ	Bard	1	0	0	0	1	1
Pediatrics	Ped 91	MCQ	Bard	1	0	0	0	1	1
Pediatrics	Ped 92	MCQ	Bard	1	0	0	0	1	1
Pediatrics	Ped 93	MCQ	Bard	1	0	0	0	1	1
Pediatrics	Ped 94	MCQ	Bard	1	0	0	0	1	1
Pediatrics	Ped 96	MCQ	Bard	1	0	0	0	1	1
Pediatrics	Ped 97	MCQ	Bard	1	0	0	0	1	1
Pediatrics	Ped 98	MCQ	Bard	0	0	0	0	0	0
Pediatrics	Ped 99	MCQ	Bard	1	0	0	0	1	1
Pediatrics	Ped 100	MCQ	Bard	1	0	0	0	1	1
Pediatrics	Ped 101	MCQ	Bard	1	0	0	0	1	1
Pediatrics	Ped 104	MCQ	Bard	1	0	0	0	1	1
Pediatrics	Ped 106	MCQ	Bard	0	0	0	0	0	0
Pediatrics	Ped 108	MCQ	Bard	0	0	0	0	0	0
Pediatrics	Ped 109	MCQ	Bard	0	0	0	0	0	0
Pediatrics	Ped 110	MCQ	Bard	0	0	0	0	0	0
Pediatrics	Ped 111	MCQ	Bard	0	0	0	0	0	0
Pediatrics	Ped 113	MCQ	Bard	0	0	0	0	0	0
Pediatrics	Ped 114	MCQ	Bard	0	0	0	0	0	0
Obstetrics and Gynecology	Obs&Gyna 1	MCQ	Perplexity	0	1	0	0
Obstetrics and Gynecology	Obs&Gyna 2	MCQ	Perplexity	1	1	0	0
Obstetrics and Gynecology	Obs&Gyna 3	MCQ	Perplexity	1	1	0	0
Obstetrics and Gynecology	Obs&Gyna 4	MCQ	Perplexity	1	1	0	0
Obstetrics and Gynecology	Obs&Gyna 5	MCQ	Perplexity	1	1	0	0
Obstetrics and Gynecology	Obs&Gyna 6	MCQ	Perplexity	1	1	0	0
Obstetrics and Gynecology	Obs&Gyna 7	MCQ	Perplexity	1	1	0	0
Obstetrics and Gynecology	Obs&Gyna 8	MCQ	Perplexity	0	0	0	0	0	0
Obstetrics and Gynecology	Obs&Gyna 9 BMJ	MCQ	Perplexity	0	0	0	0	0	0
Obstetrics and Gynecology	Obs&Gyna 10 BMJ	True/False	Perplexity	0	0	0	0	0	0
Obstetrics and Gynecology	Obs&Gyna 11 BMJ	MCQ	Perplexity	1	0	0	0	1	1
Obstetrics and Gynecology	Obs&Gyna 12 BMJ	MCQ	Perplexity	1	0	0	0	1	1
Obstetrics and Gynecology	Obs&Gyna 13 BMJ	True/False	Perplexity	0	0	0	0	0	0
Obstetrics and Gynecology	Obs&Gyna 14 BMJ	MCQ	Perplexity	0	0	0	0	0	0
Obstetrics and Gynecology	Obs&Gyna 15 BMJ	MCQ	Perplexity	0	0	0	0	0	0
Obstetrics and Gynecology	Obs&Gyna 16 BMJ	MCQ	Perplexity	0	0	0	0	0	0
Obstetrics and Gynecology	Obs&Gyna 17 BMJ	True/False	Perplexity	0	0	0	0	0	0
Obstetrics and Gynecology	Obs&Gyna 18 BMJ	MCQ	Perplexity	0	0	0	0	0	0
Opthalmology	Opth 1	MCQ	Perplexity	0	0	1	1
Opthalmology	Opth 2	MCQ	Perplexity	0	0	0	0	0	0
Opthalmology	Opth 3	MCQ	Perplexity	0	0	1	1
Opthalmology	Opth 4	MCQ	Perplexity	0	0	1	1
Opthalmology	Opth 5	MCQ	Perplexity	0	0	1	1
Opthalmology	Opth 6	MCQ	Perplexity	0	0	0	0	0	0
Opthalmology	Opth 7	MCQ	Perplexity	1	0	0	0	1	1
Opthalmology	Opth 8	MCQ	Perplexity	1	0	1	1
Opthalmology	Opth 9	MCQ	Perplexity	0	0	0	0	0	0
Opthalmology	Opth 10	MCQ	Perplexity	1	0	1	1
Opthalmology	Opth 11	MCQ	Perplexity	1	0	0	0	1	1
Opthalmology	Opth 12	MCQ	Perplexity	1	0	0	0	1	1
Opthalmology	Opth 13	MCQ	Perplexity	1	0	1	1
Opthalmology	Opth 14	MCQ	Perplexity	1	0	0	0	1	1
Opthalmology	Opth 15	MCQ	Perplexity	0	0	0	0	0	0
Opthalmology	Opth 16	MCQ	Perplexity	0	0	1	1
Opthalmology	Opth 17	MCQ	Perplexity	0	0	0	0	0	0
Opthalmology	Opth 18	MCQ	Perplexity	1	0	1	1
Opthalmology	Opth 19	MCQ	Perplexity	0	0	0	1
Opthalmology	Opth 20	MCQ	Perplexity	1	0	0	0	1	1
Opthalmology	Opth 21	MCQ	Perplexity	1	0	0	0	1	1
Opthalmology	Opth 22	MCQ	Perplexity	0	0	0	0	0	0
Opthalmology	Opth 23	MCQ	Perplexity	0	0	0	0	0	0
Opthalmology	Opth 24	MCQ	Perplexity	1	0	0	0	1	1
Opthalmology	Opth 25	MCQ	Perplexity	1	0	0	0	1	1
Opthalmology	Opth 26	MCQ	Perplexity	1	0	0	0	1	1
Opthalmology	Opth 27	MCQ	Perplexity	1	0	0	0	1	1
Opthalmology	Opth 28	MCQ	Perplexity	0	0	0	0	0	0
Opthalmology	Opth 29	MCQ	Perplexity	1	0	0	0	1	1
Opthalmology	Opth 30	MCQ	Perplexity	1	0	1	1
Opthalmology	Opth 31	MCQ	Perplexity	0	0	0	0	0	0
Opthalmology	Opth 32	MCQ	Perplexity	1	0	1	1
Opthalmology	Opth 33	MCQ	Perplexity	1	0	0	0	1	1
Opthalmology	Opth 34	MCQ	Perplexity	1	0	0	0	1	1
Opthalmology	Opth 35	MCQ	Perplexity	1	0	0	0	1	1
Opthalmology	Opth 36	MCQ	Perplexity	0	0	0	0	0	0
Opthalmology	Opth 37	MCQ	Perplexity	1	0	0	0	1	1
Opthalmology	Opth 38	MCQ	Perplexity	0	0	0	0	0	0
Opthalmology	Opth 39	MCQ	Perplexity	1	0	0	0	1	1
Opthalmology	Opth 40	MCQ	Perplexity	0	0	0	0	0	0
Opthalmology	Opth 41	MCQ	Perplexity	1	0	0	0	1	1
Opthalmology	Opth 42	MCQ	Perplexity	1	0	0	0	1	1
Opthalmology	Opth 43	MCQ	Perplexity	0	0	0	0	0	0
Opthalmology	Opth 44	MCQ	Perplexity	1	0	1	1
Opthalmology	Opth 46	MCQ	Perplexity	0	0	0	0	0	0
Opthalmology	Opth 47	MCQ	Perplexity	0	0	0	0	0	0
Opthalmology	Opth 48	MCQ	Perplexity	0	0	0	0	0	0
Opthalmology	Opth 49	MCQ	Perplexity	1	0	0	0	1	1
Opthalmology	Opth 50	MCQ	Perplexity	1	0	0	0	1	1
Internal Medicine	IMED 1	MCQ	Perplexity	1	0	0	1
Internal Medicine	IMED 2	MCQ	Perplexity	0	0	0	0	0	0
Internal Medicine	IMED 3	MCQ	Perplexity	1	0	1	1
Internal Medicine	IMED 4	MCQ	Perplexity	0	0	0	1
Internal Medicine	IMED 5	MCQ	Perplexity	0	0	0	0	0	0
Internal Medicine	IMED 6	MCQ	Perplexity	1	0	0	1
Internal Medicine	IMED 7	MCQ	Perplexity	1	0	0	1
Internal Medicine	IMED 8	MCQ	Perplexity	1	0	0	0	1	1
Internal Medicine	IMED 9	MCQ	Perplexity	1	0	0	0	1	1
Internal Medicine	IMED 10	MCQ	Perplexity	1	0	0	1
Internal Medicine	IMED 11	MCQ	Perplexity	0	0	0	1
Internal Medicine	IMED 12	MCQ	Perplexity	0	0	0	1
Internal Medicine	IMED 13	MCQ	Perplexity	1	0	0	1
Internal Medicine	IMED 14	MCQ	Perplexity	1	0	0	1
Internal Medicine	IMED 15	MCQ	Perplexity	0	0	0	0	0	0
Internal Medicine	IMED 16	MCQ	Perplexity	1	0	0	1
Internal Medicine	IMED 17	MCQ	Perplexity	1	0	0	0	1	1
Internal Medicine	IMED 18	MCQ	Perplexity	1	0	0	0	1	1
Internal Medicine	IMED 19	MCQ	Perplexity	0	0	0	1
Internal Medicine	IMED 20	MCQ	Perplexity	0	0	0	1
Internal Medicine	IMED 21	MCQ	Perplexity	1	0	0	1
Internal Medicine	IMED 22	MCQ	Perplexity	0	0	0	1
Internal Medicine	IMED 23	MCQ	Perplexity	1	0	0	0	1	1
Internal Medicine	IMED 24	MCQ	Perplexity	1	0	0	1
Internal Medicine	IMED 25	MCQ	Perplexity	0	0	0	1
Internal Medicine	IMED 26	MCQ	Perplexity	1	0	0	1
Internal Medicine	IMED 27	MCQ	Perplexity	1	0	0	0	1	1
Internal Medicine	IMED 28	MCQ	Perplexity	1	0	0	1
Internal Medicine	IMED 29	MCQ	Perplexity	1	0	0	0	1	1
Internal Medicine	IMED 30	MCQ	Perplexity	0	0	1	1
Internal Medicine	IMED 31	MCQ	Perplexity	0	0	0	0	0	0
Internal Medicine	IMED 32	MCQ	Perplexity	1	0	0	1
Internal Medicine	IMED 33	MCQ	Perplexity	0	0	0	1
Internal Medicine	IMED 34	MCQ	Perplexity	1	0	0	1
Internal Medicine	IMED 35	MCQ	Perplexity	0	0	0	1
Internal Medicine	IMED 36	MCQ	Perplexity	1	0	0	1
Internal Medicine	IMED 37	MCQ	Perplexity	1	0	0	1
Internal Medicine	IMED 38	MCQ	Perplexity	0	0	0	1
Internal Medicine	IMED 39	MCQ	Perplexity	0	0	0	1
Internal Medicine	IMED 40	MCQ	Perplexity	0	0	0	1
Internal Medicine	IMED 41	MCQ	Perplexity	0	0	0	0	0	0
Internal Medicine	IMED 42	MCQ	Perplexity	0	0	0	1
Internal Medicine	IMED 43	MCQ	Perplexity	1	0	0	1
Internal Medicine	IMED 44	MCQ	Perplexity	1	0	0	1
Internal Medicine	IMED 45	MCQ	Perplexity	0	0	0	0	0	0
Internal Medicine	IMED 46	MCQ	Perplexity	0	0	0	1
Internal Medicine	IMED 47	MCQ	Perplexity	1	0	0	0	1	1
Internal Medicine	IMED 48	MCQ	Perplexity	1	0	0	0	1	1
Internal Medicine	IMED 49	MCQ	Perplexity	0	0	0	1
Internal Medicine	IMED 50	MCQ	Perplexity	1	0	0	1
Internal Medicine	IMED 51	MCQ	Perplexity	1	0	0	0	1	1
Internal Medicine	IMED 52	MCQ	Perplexity	0	0	1	1
Internal Medicine	IMED 53	MCQ	Perplexity	0	0	0	0	0	0
Internal Medicine	IMED 54	MCQ	Perplexity	0	0	0	1
Internal Medicine	IMED 55	MCQ	Perplexity	1	0	0	0	1	1
Internal Medicine	IMED 56	MCQ	Perplexity	1	0	0	1
Internal Medicine	IMED 57	MCQ	Perplexity	1	0	0	1
Internal Medicine	IMED 58	MCQ	Perplexity	1	0	0	0	1	1
Internal Medicine	IMED 59	MCQ	Perplexity	1	0	0	0	1	1
Internal Medicine	IMED 60	MCQ	Perplexity	1	0	0	0	1	1
Internal Medicine	IMED 61	MCQ	Perplexity	0	0	0	0	0	0
Internal Medicine	IMED 62	MCQ	Perplexity	1	0	0	0	1	1
Internal Medicine	IMED 63	MCQ	Perplexity	0	0	0	0	0	0
Internal Medicine	IMED 64	MCQ	Perplexity	1	0	0	1
Internal Medicine	IMED 65	MCQ	Perplexity	0	0	0	0	0	0
Internal Medicine	IMED 66	MCQ	Perplexity	1	0	0	0	1	1
Internal Medicine	IMED 67	MCQ	Perplexity	1	0	0	0	1	1
Internal Medicine	IMED 68	MCQ	Perplexity	0	0	0	1
Internal Medicine	IMED 69	MCQ	Perplexity	0	0	0	1
Internal Medicine	IMED 70	MCQ	Perplexity	0	0	0	1
Internal Medicine	IMED 71	MCQ	Perplexity	1	0	0	1
Internal Medicine	IMED 72	MCQ	Perplexity	0	0	0	0	0	0
Internal Medicine	IMED 73	MCQ	Perplexity	1	0	0	1
Internal Medicine	IMED 74	MCQ	Perplexity	1	0	0	1
Internal Medicine	IMED 75	MCQ	Perplexity	1	0	0	1
Internal Medicine	IMED 76	MCQ	Perplexity	1	0	0	1
Internal Medicine	IMED 77	MCQ	Perplexity	1	0	0	0	1	1
Internal Medicine	IMED 78	MCQ	Perplexity	1	0	0	0	1	1
Internal Medicine	IMED 79	MCQ	Perplexity	1	0	0	0	1	1
Internal Medicine	IMED 80	MCQ	Perplexity	1	0	0	1
Internal Medicine	IMED 81	MCQ	Perplexity	0	0	0	1
Internal Medicine	IMED 82	MCQ	Perplexity	0	0	0	1
Internal Medicine	IMED 83	MCQ	Perplexity	1	0	0	0	1	1
Internal Medicine	IMED 84	MCQ	Perplexity	1	0	0	0	1	1
Internal Medicine	IMED 85	MCQ	Perplexity	1	0	0	0	1	1
Internal Medicine	IMED 86	MCQ	Perplexity	1	0	0	1
Internal Medicine	IMED 87	MCQ	Perplexity	1	0	0	1
Internal Medicine	IMED 88	MCQ	Perplexity	1	0	0	1
Internal Medicine	IMED 89	MCQ	Perplexity	1	0	0	0	1	1
Internal Medicine	IMED 90	MCQ	Perplexity	0	0	0	0	0	0
Internal Medicine	IMED 91	MCQ	Perplexity	1	0	0	1
Internal Medicine	IMED 92	MCQ	Perplexity	0	0	0	1
Internal Medicine	IMED 93	MCQ	Perplexity	1	0	0	1
Internal Medicine	IMED 94	MCQ	Perplexity	0	0	0	1
Internal Medicine	IMED 95	MCQ	Perplexity	0	0	0	0	0	0
Internal Medicine	IMED 96	MCQ	Perplexity	1	0	0	0	1	1
Internal Medicine	IMED 97	MCQ	Perplexity	1	0	0	1
Internal Medicine	IMED 98	MCQ	Perplexity	1	0	0	1
Internal Medicine	IMED 99	MCQ	Perplexity	0	0	0	0	0	0
Internal Medicine	IMED 100	MCQ	Perplexity	1	0	0	0	1	1
Internal Medicine	IMED 101	MCQ	Perplexity	0	0	0	0	0	0
Internal Medicine	IMED 102	MCQ	Perplexity	0	0	0	0	0	0
Internal Medicine	IMED 103	MCQ	Perplexity	1	0	0	1
Internal Medicine	IMED 104	MCQ	Perplexity	0	0	0	0	0	0
Internal Medicine	IMED 105	MCQ	Perplexity	0	0	0	0	0	0
Internal Medicine	IMED 106	MCQ	Perplexity	1	0	0	0	1	1
Internal Medicine	IMED 107	MCQ	Perplexity	1	0	0	1
Internal Medicine	IMED 108	MCQ	Perplexity	1	0	0	1
Internal Medicine	IMED 109	MCQ	Perplexity	0	0	0	1
Internal Medicine	IMED 110	MCQ	Perplexity	1	0	0	0	1	1
Internal Medicine	IMED 111	MCQ	Perplexity	1	0	0	0	1	1
Internal Medicine	IMED 112	MCQ	Perplexity	1	0	0	1
Internal Medicine	IMED 113	MCQ	Perplexity	1	0	0	1
Internal Medicine	IMED 114	MCQ	Perplexity	0	0	0	0	0	0
Internal Medicine	IMED 115	MCQ	Perplexity	1	0	0	1
Internal Medicine	IMED 116	MCQ	Perplexity	0	0	0	0	0	0
Internal Medicine	IMED 117	MCQ	Perplexity	0	0	0	0	0	0
Internal Medicine	IMED 118	MCQ	Perplexity	0	0	0	0	0	0
Internal Medicine	IMED 119	MCQ	Perplexity	1	0	0	0	1	1
Internal Medicine	IMED 120	MCQ	Perplexity	0	0	0	0	0	0
Internal Medicine	IMED 121	MCQ	Perplexity	1	0	0	0	1	1
Internal Medicine	IMED 122	MCQ	Perplexity	1	0	0	0	1	1
Internal Medicine	IMED 123	MCQ	Perplexity	1	0	0	0	1	1
Internal Medicine	IMED 124	MCQ	Perplexity	0	0	0	0	0	0
Internal Medicine	IMED 125	MCQ	Perplexity	0	0	0	0	0	0
Internal Medicine	IMED 126	MCQ	Perplexity	0	0	0	0	0	0
Internal Medicine	IMED 127	MCQ	Perplexity	1	0	0	0	1	1
Internal Medicine	IMED 128	MCQ	Perplexity	1	0	0	0	1	1
Internal Medicine	IMED 129	MCQ	Perplexity	0	0	0	0	0	0
Internal Medicine	IMED 130	MCQ	Perplexity	0	0	0	0	0	0
Internal Medicine	IMED 131	MCQ	Perplexity	1	0	0	0	1	1
Internal Medicine	IMED 132	MCQ	Perplexity	0	0	0	0	0	0
Internal Medicine	IMED 133	MCQ	Perplexity	1	0	0	0	1	1
Internal Medicine	IMED 134	MCQ	Perplexity	1	0	0	0	1	1
Internal Medicine	IMED 135	MCQ	Perplexity	0	0	0	0	0	0
Internal Medicine	IMED 136	MCQ	Perplexity	1	0	0	0	1	1
Internal Medicine	IMED 137	MCQ	Perplexity	1	0	0	0	1	1
Internal Medicine	IMED 138	MCQ	Perplexity	0	0	0	0	0	0
Internal Medicine	IMED 139	MCQ	Perplexity	1	0	0	0	1	1
Internal Medicine	IMED 140	MCQ	Perplexity	0	0	0	0	0	0
Internal Medicine	IMED 141	MCQ	Perplexity	1	0	0	0	1	1
Internal Medicine	IMED 142	MCQ	Perplexity	1	0	0	0	1	1
Internal Medicine	IMED 143	MCQ	Perplexity	0	0	0	0	0	0
Internal Medicine	IMED 144	MCQ	Perplexity	1	0	0	0	1	1
Internal Medicine	IMED 145	MCQ	Perplexity	1	0	0	0	1	1
Internal Medicine	IMED 146	MCQ	Perplexity	1	0	0	0	1	1
Internal Medicine	IMED 147	MCQ	Perplexity	0	0	0	0	0	0
Internal Medicine	IMED 148	MCQ	Perplexity	1	0	0	0	1	1
Internal Medicine	IMED 149	MCQ	Perplexity	1	0	0	0	1	1
Internal Medicine	IMED 150	MCQ	Perplexity	1	0	0	0	1	1
Internal Medicine	IMED 151	MCQ	Perplexity	0	0	0	0	0	0
Internal Medicine	IMED 152	MCQ	Perplexity	0	0	0	1
Internal Medicine	IMED 153	MCQ	Perplexity	1	0	0	0	1	1
Internal Medicine	IMED 154	MCQ	Perplexity	0	0	0	0	0	0
Internal Medicine	IMED 155	MCQ	Perplexity	0	0	0	0	0	0
Internal Medicine	IMED 156	MCQ	Perplexity	0	0	0	0	0	0
Internal Medicine	IMED 157	MCQ	Perplexity	1	0	0	0	1	1
Internal Medicine	IMED 158	MCQ	Perplexity	1	0	0	0	1	1
Internal Medicine	IMED 159	MCQ	Perplexity	1	0	0	1
Internal Medicine	IMED 160	MCQ	Perplexity	1	0	0	0	1	1
Internal Medicine	IMED 161	MCQ	Perplexity	1	0	0	0	1	1
Internal Medicine	IMED 162	MCQ	Perplexity	1	0	0	1
Internal Medicine	IMED 163	MCQ	Perplexity	1	0	0	0	1	1
Internal Medicine	IMED 164	MCQ	Perplexity	0	0	0	0	0	0
Internal Medicine	IMED 165	MCQ	Perplexity	1	0	0	0	1	1
Internal Medicine	IMED 166	MCQ	Perplexity	1	0	0	0	1	1
Internal Medicine	IMED 167	MCQ	Perplexity	1	0	0	0	1	1
Internal Medicine	IMED 168	MCQ	Perplexity	0	0	0	0	0	0
Internal Medicine	IMED 169	MCQ	Perplexity	0	0	0	0	0	0
Internal Medicine	IMED 170	MCQ	Perplexity	1	0	0	0	1	1
Internal Medicine	IMED 171	MCQ	Perplexity	0	0	0	0	0	0
Internal Medicine	IMED 172	MCQ	Perplexity	1	0	0	0	1	1
Internal Medicine	IMED 173	MCQ	Perplexity	1	0	0	0	1	1
Internal Medicine	IMED 174	MCQ	Perplexity	1	0	0	0	1	1
Internal Medicine	IMED 175	MCQ	Perplexity	0	0	0	0	0	0
Internal Medicine	IMED 176	MCQ	Perplexity	0	0	0	0	0	0
Internal Medicine	IMED 177	MCQ	Perplexity	0	0	0	0	0	0
Internal Medicine	IMED 178	MCQ	Perplexity	0	0	0	0	0	0
Internal Medicine	IMED 179	MCQ	Perplexity	1	0	0	0	1	1
Internal Medicine	IMED 180	MCQ	Perplexity	0	0	0	0	0	0
Internal Medicine	IMED 181	MCQ	Perplexity	1	0	0	0	1	1
Internal Medicine	IMED 182	MCQ	Perplexity	0	0	0	0	0	0
Internal Medicine	IMED 183	MCQ	Perplexity	1	0	0	0	1	1
Internal Medicine	IMED 184	MCQ	Perplexity	1	0	0	0	1	1
Internal Medicine	IMED 185	MCQ	Perplexity	0	0	0	0	0	0
Internal Medicine	IMED 186	MCQ	Perplexity	1	0	0	0	1	1
Internal Medicine	IMED 187	MCQ	Perplexity	1	0	0	0	1	1
Internal Medicine	IMED 188	MCQ	Perplexity	1	0	0	0	1	1
Internal Medicine	IMED 189	MCQ	Perplexity	1	0	0	0	1	1
Internal Medicine	IMED 190	MCQ	Perplexity	1	0	0	0	1	1
Internal Medicine	IMED 191	MCQ	Perplexity	0	0	0	0	0	0
Internal Medicine	IMED 192	MCQ	Perplexity	1	0	0	0	1	1
Internal Medicine	IMED 193	MCQ	Perplexity	1	0	0	0	1	1
Internal Medicine	IMED 194	MCQ	Perplexity	1	0	0	0	1	1
Internal Medicine	IMED 195	MCQ	Perplexity	1	0	0	0	1	1
Internal Medicine	IMED 196	MCQ	Perplexity	1	0	0	0	1	1
Internal Medicine	IMED 197	MCQ	Perplexity	1	0	0	0	1	1
Psychiatry	Psych 1	MCQ	Perplexity	1	0	0	0	1	1
Psychiatry	Psych 2	MCQ	Perplexity	1	0	0	0	1	1
Psychiatry	Psych 3	MCQ	Perplexity	1	0	0	0	1	1
Psychiatry	Psych 4	MCQ	Perplexity	0	0	0	0	0	0
Psychiatry	Psych 5	MCQ	Perplexity	0	0	0	0	0	0
Surgery	Surg 1	MCQ	Perplexity	1	0	0	0	1	1
Surgery	Surg 2	MCQ	Perplexity	1	0	0	0	1	1
Surgery	Surg 3	MCQ	Perplexity	1	0	0	0	1	1
Surgery	Surg 4	MCQ	Perplexity	1	0	0	0	1	1
Surgery	Surg 5	MCQ	Perplexity	1	0	0	0	1	1
Surgery	Surg 6	MCQ	Perplexity	0	0	0	0	0	0
Surgery	Surg 7	MCQ	Perplexity	1	0	0	0	1	1
Surgery	Surg 8	MCQ	Perplexity	0	0	0	0	0	0
Surgery	Surg 9	MCQ	Perplexity	1	0	0	0	1	1
Surgery	Surg 10	MCQ	Perplexity	1	0	0	0	1	1
Surgery	Surg 11	MCQ	Perplexity	0	0	0	0	0	0
Surgery	Surg 12	MCQ	Perplexity	1	0	0	0	1	1
Surgery	Surg 13	MCQ	Perplexity	0	0	0	0	0	0
Surgery	Surg 14	MCQ	Perplexity	0	0	0	0	0	0
Surgery	Surg 15	MCQ	Perplexity	0	0	0	0	0	0
Surgery	Surg 16	MCQ	Perplexity	1	0	0	0	1	1
Surgery	Surg 17	MCQ	Perplexity	0	0	0	0	0	0
Surgery	Surg 18	MCQ	Perplexity	0	0	0	0	0	0
Surgery	Surg 19	MCQ	Perplexity	0	0	0	0	0	0
Surgery	Surg 20	MCQ	Perplexity	0	0	0	0	0	0
Surgery	Surg 21	MCQ	Perplexity	0	0	0	0	0	0
Surgery	Surg 22	MCQ	Perplexity	1	0	0	0	1	1
Surgery	Surg 23	MCQ	Perplexity	0	0	0	0	0	0
Surgery	Surg 24	MCQ	Perplexity	1	0	0	0	1	1
Surgery	Surg 25	MCQ	Perplexity	1	0	0	0	1	1
Radiology	Rad 1	True/False	Perplexity	0	0	0	0	0	0
Radiology	Rad 2	True/False	Perplexity	0	0	0	0	0	0
Radiology	Rad 3	True/False	Perplexity	0	0	0	0	0	0
Radiology	Rad 4	True/False	Perplexity	0	0	0	0	0	0
Radiology	Rad 5	True/False	Perplexity	0	0	0	0	0	0
Radiology	Rad 6	True/False	Perplexity	0	0	0	0	0	0
Radiology	Rad 7	True/False	Perplexity	0	0	0	0	0	0
Radiology	Rad 8	True/False	Perplexity	0	0	0	0	0	0
Radiology	Rad 9	True/False	Perplexity	0	0	0	0	0	0
Radiology	Rad 10	True/False	Perplexity	0	0	0	0	0	0
Anaesthesia	Anaes 1 ICU	MCQ	Perplexity	1	0	0	0	1	1
Anaesthesia	Anaes 2 ICU	MCQ	Perplexity	1	0	0	1
Anaesthesia	Anaes 3 ICU	MCQ	Perplexity	1	0	0	0	1	1
Anaesthesia	Anaes 4 A&C	MCQ	Perplexity	1	0	0	0	1	1
Anaesthesia	Anaes 5 A&C	MCQ	Perplexity	1	0	0	0	1	1
Anaesthesia	Anaes 6 A&C	MCQ	Perplexity	1	0	0	1
Anaesthesia	Anaes 7	MCQ	Perplexity	1	0	0	0	1	1
Anaesthesia	Anaes 8	MCQ	Perplexity	0	0	0	0	0	0
Anaesthesia	Anaes 9	MCQ	Perplexity	1	0	0	0	1	1
Anaesthesia	Anaes 10	MCQ	Perplexity	0	0	0	0	0	0
Anaesthesia	Anaes 11	MCQ	Perplexity	0	0	0	0	0	0
Anaesthesia	Anaes 12	MCQ	Perplexity	1	0	0	1
Emergency Medicine	EM 1	MCQ	Perplexity	1	0	0	0	1	1
Emergency Medicine	EM 2	MCQ	Perplexity	1	0	0	0	1	1
Emergency Medicine	EM 3	MCQ	Perplexity	1	0	0	0	1	1
Emergency Medicine	EM 4	MCQ	Perplexity	0	0	0	0	0	0
Emergency Medicine	EM 5	MCQ	Perplexity	1	0	0	0	1	1
Emergency Medicine	EM 6	MCQ	Perplexity	0	0	0	0	0	0
Emergency Medicine	EM 7	MCQ	Perplexity	0	0	0	0	0	0
Emergency Medicine	EM 8	MCQ	Perplexity	1	0	0	0	1	1
Emergency Medicine	EM 9	MCQ	Perplexity	1	0	0	0	1	1
Emergency Medicine	EM 10	MCQ	Perplexity	1	0	0	0	1	1
Pediatrics	Ped 1	MCQ	Perplexity	0	0	1	1
Pediatrics	Ped 2	MCQ	Perplexity	1	0	1	1
Pediatrics	Ped 3	MCQ	Perplexity	0	0	1	1
Pediatrics	Ped 4	MCQ	Perplexity	0	0	0	0	0	0
Pediatrics	Ped 5	MCQ	Perplexity	1	0	0	0	1	1
Pediatrics	Ped 6	MCQ	Perplexity	1	0	0	0	1	1
Pediatrics	Ped 7	MCQ	Perplexity	1	0	0	0	1	1
Pediatrics	Ped 8	MCQ	Perplexity	1	0	0	0	1	1
Pediatrics	Ped 9	MCQ	Perplexity	1	0	0	0	1	1
Pediatrics	Ped 10	MCQ	Perplexity	1	0	0	0	1	1
Pediatrics	Ped 11	MCQ	Perplexity	0	0	0	0	0	0
Pediatrics	Ped 12	MCQ	Perplexity	1	0	0	0	1	1
Pediatrics	Ped 13	MCQ	Perplexity	1	0	0	0	1	1
Pediatrics	Ped 14	MCQ	Perplexity	1	0	0	0	1	1
Pediatrics	Ped 15	MCQ	Perplexity	1	0	0	0	1	1
Pediatrics	Ped 16	MCQ	Perplexity	0	0	0	0	0	0
Pediatrics	Ped 17	MCQ	Perplexity	0	0	0	0	0	0
Pediatrics	Ped 18	MCQ	Perplexity	1	0	0	0	1	1
Pediatrics	Ped 19	MCQ	Perplexity	0	0	0	0	0	0
Pediatrics	Ped 20	MCQ	Perplexity	1	0	0	0	1	1
Pediatrics	Ped 21	MCQ	Perplexity	1	0	0	0	1	1
Pediatrics	Ped 22	MCQ	Perplexity	0	0	0	0	0	0
Pediatrics	Ped 23	MCQ	Perplexity	1	0	0	0	1	1
Pediatrics	Ped 24	MCQ	Perplexity	0	0	0	0	0	0
Pediatrics	Ped 25	MCQ	Perplexity	0	0	0	0	0	0
Pediatrics	Ped 26	MCQ	Perplexity	1	0	0	0	1	1
Pediatrics	Ped 27	MCQ	Perplexity	1	0	0	0	1	1
Pediatrics	Ped 28	MCQ	Perplexity	0	0	0	0	0	0
Pediatrics	Ped 29	MCQ	Perplexity	1	0	0	0	1	1
Pediatrics	Ped 30	MCQ	Perplexity	0	0	0	0	0	0
Pediatrics	Ped 31	MCQ	Perplexity	1	0	0	0	1	1
Pediatrics	Ped 32	MCQ	Perplexity	0	0	0	0	0	0
Pediatrics	Ped 33	MCQ	Perplexity	1	0	0	0	1	1
Pediatrics	Ped 34	MCQ	Perplexity	1	0	0	0	1	1
Pediatrics	Ped 35	MCQ	Perplexity	1	0	0	0	1	1
Pediatrics	Ped 36	MCQ	Perplexity	1	0	0	0	1	1
Pediatrics	Ped 37	MCQ	Perplexity	0	0	0	0	0	0
Pediatrics	Ped 38	MCQ	Perplexity	0	0	0	0	0	0
Pediatrics	Ped 39	MCQ	Perplexity	0	0	0	0	0	0
Pediatrics	Ped 40	MCQ	Perplexity	0	0	0	0	0	0
Pediatrics	Ped 41	MCQ	Perplexity	1	0	0	0	1	1
Pediatrics	Ped 42	MCQ	Perplexity	1	0	0	0	1	1
Pediatrics	Ped 43	MCQ	Perplexity	1	0	0	0	1	1
Pediatrics	Ped 44	MCQ	Perplexity	0	0	0	0	0	0
Pediatrics	Ped 45	MCQ	Perplexity	0	0	0	0	0	0
Pediatrics	Ped 46	MCQ	Perplexity	0	0	0	0	0	0
Pediatrics	Ped 47	MCQ	Perplexity	1	0	0	0	1	1
Pediatrics	Ped 48	MCQ	Perplexity	1	0	0	0	1	1
Pediatrics	Ped 49	MCQ	Perplexity	1	0	0	0	1	1
Pediatrics	Ped 50	MCQ	Perplexity	1	0	0	0	1	1
Pediatrics	Ped 51	MCQ	Perplexity	1	0	0	0	1	1
Pediatrics	Ped 52	MCQ	Perplexity	1	0	0	0	1	1
Pediatrics	Ped 53	MCQ	Perplexity	1	0	0	0	1	1
Pediatrics	Ped 54	MCQ	Perplexity	1	0	0	0	1	1
Pediatrics	Ped 55	MCQ	Perplexity	0	0	0	0	0	0
Pediatrics	Ped 56	MCQ	Perplexity	1	0	0	0	1	1
Pediatrics	Ped 59	MCQ	Perplexity	1	0	0	0	1	1
Pediatrics	Ped 60	MCQ	Perplexity	0	0	0	0	0	0
Pediatrics	Ped 61	MCQ	Perplexity	0	0	0	0	0	0
Pediatrics	Ped 63	Choose (n) from Many	Perplexity	0	0	0	0	0	0
Pediatrics	Ped 66	MCQ	Perplexity	0	0	0	0	0	0
Pediatrics	Ped 69	MCQ	Perplexity	0	0	0	0	0	0
Pediatrics	Ped 71	MCQ	Perplexity	1	0	0	0	1	1
Pediatrics	Ped 72	MCQ	Perplexity	1	0	0	0	1	1
Pediatrics	Ped 73	MCQ	Perplexity	0	0	0	0	0	0
Pediatrics	Ped 74	MCQ	Perplexity	1	0	0	0	1	1
Pediatrics	Ped 75	MCQ	Perplexity	0	0	0	0	0	0
Pediatrics	Ped 76	MCQ	Perplexity	1	0	0	0	1	1
Pediatrics	Ped 77	MCQ	Perplexity	1	0	0	0	1	1
Pediatrics	Ped 78	MCQ	Perplexity	0	0	0	0	0	0
Pediatrics	Ped 79	Choose (n) from Many	Perplexity	0	0	0	1
Pediatrics	Ped 80	MCQ	Perplexity	0	0	0	0	0	0
Pediatrics	Ped 82	MCQ	Perplexity	1	0	0	0	1	1
Pediatrics	Ped 83	Choose (n) from Many	Perplexity	0	0	0	0	0	0
Pediatrics	Ped 85	MCQ	Perplexity	1	0	0	0	1	1
Pediatrics	Ped 87	MCQ	Perplexity	1	0	0	0	1	1
Pediatrics	Ped 88	Choose (n) from Many	Perplexity	1	0	0	0	1	1
Pediatrics	Ped 89	MCQ	Perplexity	0	0	0	0	0	0
Pediatrics	Ped 90	MCQ	Perplexity	0	0	0	0	0	0
Pediatrics	Ped 91	MCQ	Perplexity	1	0	0	0	1	1
Pediatrics	Ped 92	MCQ	Perplexity	1	0	0	0	1	1
Pediatrics	Ped 93	MCQ	Perplexity	1	0	0	0	1	1
Pediatrics	Ped 94	MCQ	Perplexity	1	0	0	0	1	1
Pediatrics	Ped 96	MCQ	Perplexity	1	0	0	0	1	1
Pediatrics	Ped 97	MCQ	Perplexity	1	0	0	0	1	1
Pediatrics	Ped 98	MCQ	Perplexity	0	0	0	0	0	0
Pediatrics	Ped 99	MCQ	Perplexity	0	0	0	0	0	0
Pediatrics	Ped 100	MCQ	Perplexity	0	0	0	0	0	0
Pediatrics	Ped 101	MCQ	Perplexity	1	0	0	0	1	1
Pediatrics	Ped 104	MCQ	Perplexity	1	0	0	0	1	1
Pediatrics	Ped 106	MCQ	Perplexity	0	0	0	0	0	0
Pediatrics	Ped 108	MCQ	Perplexity	0	0	0	0	0	0
Pediatrics	Ped 109	MCQ	Perplexity	0	0	0	0	0	0
Pediatrics	Ped 110	MCQ	Perplexity	1	0	0	0	1	1
Pediatrics	Ped 111	MCQ	Perplexity	1	0	0	0	1	1
Pediatrics	Ped 113	MCQ	Perplexity	0	0	0	0	0	0
Pediatrics	Ped 114	MCQ	Perplexity	1	0	0	0	1	1
Obstetrics and Gynecology	Obs&Gyna 1	MCQ	Claude	1	1	0	0
Obstetrics and Gynecology	Obs&Gyna 2	MCQ	Claude	1	1	0	0
Obstetrics and Gynecology	Obs&Gyna 3	MCQ	Claude	0	1	0	0
Obstetrics and Gynecology	Obs&Gyna 4	MCQ	Claude	0	1	0	0
Obstetrics and Gynecology	Obs&Gyna 5	MCQ	Claude	1	1	0	0
Obstetrics and Gynecology	Obs&Gyna 6	MCQ	Claude	1	1	0	0
Obstetrics and Gynecology	Obs&Gyna 7	MCQ	Claude	1	1	0	0
Obstetrics and Gynecology	Obs&Gyna 8	MCQ	Claude	1	0	0	0	1	1
Obstetrics and Gynecology	Obs&Gyna 9 BMJ	MCQ	Claude	1	0	0	0	1	1
Obstetrics and Gynecology	Obs&Gyna 10 BMJ	True/False	Claude	0	0	0	0	0	0
Obstetrics and Gynecology	Obs&Gyna 11 BMJ	MCQ	Claude	0	0	0	0	0	0
Obstetrics and Gynecology	Obs&Gyna 12 BMJ	MCQ	Claude	1	0	0	0	1	1
Obstetrics and Gynecology	Obs&Gyna 13 BMJ	True/False	Claude	0	0	0	0	0	0
Obstetrics and Gynecology	Obs&Gyna 14 BMJ	MCQ	Claude	1	0	0	0	1	1
Obstetrics and Gynecology	Obs&Gyna 15 BMJ	MCQ	Claude	0	0	0	0	0	0
Obstetrics and Gynecology	Obs&Gyna 16 BMJ	MCQ	Claude	1	0	0	0	1	1
Obstetrics and Gynecology	Obs&Gyna 17 BMJ	True/False	Claude	0	0	0	0	0	0
Obstetrics and Gynecology	Obs&Gyna 18 BMJ	MCQ	Claude	1	0	0	0	1	1
Opthalmology	Opth 1	MCQ	Claude	1	0	1	1
Opthalmology	Opth 2	MCQ	Claude	1	0	0	0	1	1
Opthalmology	Opth 3	MCQ	Claude	0	0	1	1
Opthalmology	Opth 4	MCQ	Claude	0	0	1	1
Opthalmology	Opth 5	MCQ	Claude	1	0	1	1
Opthalmology	Opth 6	MCQ	Claude	0	0	0	0	0	0
Opthalmology	Opth 7	MCQ	Claude	1	0	0	0	1	1
Opthalmology	Opth 8	MCQ	Claude	1	0	1	1
Opthalmology	Opth 9	MCQ	Claude	0	0	0	0	0	0
Opthalmology	Opth 10	MCQ	Claude	0	0	1	1
Opthalmology	Opth 11	MCQ	Claude	1	0	0	0	1	1
Opthalmology	Opth 12	MCQ	Claude	0	0	0	0	0	0
Opthalmology	Opth 13	MCQ	Claude	0	0	1	1
Opthalmology	Opth 14	MCQ	Claude	1	0	0	0	1	1
Opthalmology	Opth 15	MCQ	Claude	0	0	0	0	0	0
Opthalmology	Opth 16	MCQ	Claude	0	0	1	1
Opthalmology	Opth 17	MCQ	Claude	1	0	0	0	1	1
Opthalmology	Opth 18	MCQ	Claude	0	0	1	1
Opthalmology	Opth 19	MCQ	Claude	1	0	0	1
Opthalmology	Opth 20	MCQ	Claude	1	0	0	0	1	1
Opthalmology	Opth 21	MCQ	Claude	1	0	0	0	1	1
Opthalmology	Opth 22	MCQ	Claude	1	0	0	0	1	1
Opthalmology	Opth 23	MCQ	Claude	1	0	0	0	1	1
Opthalmology	Opth 24	MCQ	Claude	1	0	0	0	1	1
Opthalmology	Opth 25	MCQ	Claude	1	0	0	0	1	1
Opthalmology	Opth 26	MCQ	Claude	1	0	0	0	1	1
Opthalmology	Opth 27	MCQ	Claude	1	0	0	0	1	1
Opthalmology	Opth 28	MCQ	Claude	1	0	0	0	1	1
Opthalmology	Opth 29	MCQ	Claude	1	0	0	0	1	1
Opthalmology	Opth 30	MCQ	Claude	1	0	1	1
Opthalmology	Opth 31	MCQ	Claude	1	0	0	0	1	1
Opthalmology	Opth 32	MCQ	Claude	1	0	1	1
Opthalmology	Opth 33	MCQ	Claude	1	0	0	0	1	1
Opthalmology	Opth 34	MCQ	Claude	1	0	0	0	1	1
Opthalmology	Opth 35	MCQ	Claude	1	0	0	0	1	1
Opthalmology	Opth 36	MCQ	Claude	1	0	0	0	1	1
Opthalmology	Opth 37	MCQ	Claude	1	0	0	0	1	1
Opthalmology	Opth 38	MCQ	Claude	0	0	0	0	0	0
Opthalmology	Opth 39	MCQ	Claude	0	0	0	0	0	0
Opthalmology	Opth 40	MCQ	Claude	0	0	0	0	0	0
Opthalmology	Opth 41	MCQ	Claude	0	0	0	0	0	0
Opthalmology	Opth 42	MCQ	Claude	0	0	0	0	0	0
Opthalmology	Opth 43	MCQ	Claude	1	0	0	0	1	1
Opthalmology	Opth 44	MCQ	Claude	1	0	1	1
Opthalmology	Opth 46	MCQ	Claude	1	0	0	0	1	1
Opthalmology	Opth 47	MCQ	Claude	0	0	0	0	0	0
Opthalmology	Opth 48	MCQ	Claude	1	0	0	0	1	1
Opthalmology	Opth 49	MCQ	Claude	1	0	0	0	1	1
Opthalmology	Opth 50	MCQ	Claude	1	0	0	0	1	1
Internal Medicine	IMED 1	MCQ	Claude	1	0	0	1
Internal Medicine	IMED 2	MCQ	Claude	1	0	0	0	1	1
Internal Medicine	IMED 3	MCQ	Claude	0	0	1	1
Internal Medicine	IMED 4	MCQ	Claude	0	0	0	1
Internal Medicine	IMED 5	MCQ	Claude	1	0	0	0	1	1
Internal Medicine	IMED 6	MCQ	Claude	0	0	0	1
Internal Medicine	IMED 7	MCQ	Claude	1	0	0	1
Internal Medicine	IMED 8	MCQ	Claude	1	0	0	0	1	1
Internal Medicine	IMED 9	MCQ	Claude	1	0	0	0	1	1
Internal Medicine	IMED 10	MCQ	Claude	1	0	0	1
Internal Medicine	IMED 11	MCQ	Claude	1	0	0	1
Internal Medicine	IMED 12	MCQ	Claude	1	0	0	1
Internal Medicine	IMED 13	MCQ	Claude	1	0	0	1
Internal Medicine	IMED 14	MCQ	Claude	1	0	0	1
Internal Medicine	IMED 15	MCQ	Claude	1	0	0	0	1	1
Internal Medicine	IMED 16	MCQ	Claude	1	0	0	1
Internal Medicine	IMED 17	MCQ	Claude	1	0	0	0	1	1
Internal Medicine	IMED 18	MCQ	Claude	1	0	0	0	1	1
Internal Medicine	IMED 19	MCQ	Claude	1	0	0	1
Internal Medicine	IMED 20	MCQ	Claude	0	0	0	1
Internal Medicine	IMED 21	MCQ	Claude	0	0	0	1
Internal Medicine	IMED 22	MCQ	Claude	1	0	0	1
Internal Medicine	IMED 23	MCQ	Claude	1	0	0	0	1	1
Internal Medicine	IMED 24	MCQ	Claude	1	0	0	1
Internal Medicine	IMED 25	MCQ	Claude	1	0	0	1
Internal Medicine	IMED 26	MCQ	Claude	0	0	0	1
Internal Medicine	IMED 27	MCQ	Claude	1	0	0	0	1	1
Internal Medicine	IMED 28	MCQ	Claude	1	0	0	1
Internal Medicine	IMED 29	MCQ	Claude	1	0	0	0	1	1
Internal Medicine	IMED 30	MCQ	Claude	1	0	1	1
Internal Medicine	IMED 31	MCQ	Claude	0	0	0	0	0	0
Internal Medicine	IMED 32	MCQ	Claude	1	0	0	1
Internal Medicine	IMED 33	MCQ	Claude	1	0	0	1
Internal Medicine	IMED 34	MCQ	Claude	1	0	0	1
Internal Medicine	IMED 35	MCQ	Claude	1	0	0	1
Internal Medicine	IMED 36	MCQ	Claude	1	0	0	1
Internal Medicine	IMED 37	MCQ	Claude	0	0	0	1
Internal Medicine	IMED 38	MCQ	Claude	1	0	0	1
Internal Medicine	IMED 39	MCQ	Claude	0	0	0	1
Internal Medicine	IMED 40	MCQ	Claude	1	0	0	1
Internal Medicine	IMED 41	MCQ	Claude	0	0	0	0	0	0
Internal Medicine	IMED 42	MCQ	Claude	1	0	0	1
Internal Medicine	IMED 43	MCQ	Claude	1	0	0	1
Internal Medicine	IMED 44	MCQ	Claude	1	0	0	1
Internal Medicine	IMED 45	MCQ	Claude	1	0	0	0	1	1
Internal Medicine	IMED 46	MCQ	Claude	1	0	0	1
Internal Medicine	IMED 47	MCQ	Claude	0	0	0	0	0	0
Internal Medicine	IMED 48	MCQ	Claude	0	0	0	0	0	0
Internal Medicine	IMED 49	MCQ	Claude	0	0	0	1
Internal Medicine	IMED 50	MCQ	Claude	0	0	0	1
Internal Medicine	IMED 51	MCQ	Claude	0	0	0	0	0	0
Internal Medicine	IMED 52	MCQ	Claude	0	0	1	1
Internal Medicine	IMED 53	MCQ	Claude	0	0	0	0	0	0
Internal Medicine	IMED 54	MCQ	Claude	0	0	0	1
Internal Medicine	IMED 55	MCQ	Claude	0	0	0	0	0	0
Internal Medicine	IMED 56	MCQ	Claude	1	0	0	1
Internal Medicine	IMED 57	MCQ	Claude	1	0	0	1
Internal Medicine	IMED 58	MCQ	Claude	1	0	0	0	1	1
Internal Medicine	IMED 59	MCQ	Claude	1	0	0	0	1	1
Internal Medicine	IMED 60	MCQ	Claude	1	0	0	0	1	1
Internal Medicine	IMED 61	MCQ	Claude	1	0	0	0	1	1
Internal Medicine	IMED 62	MCQ	Claude	0	0	0	0	0	0
Internal Medicine	IMED 63	MCQ	Claude	1	0	0	0	1	1
Internal Medicine	IMED 64	MCQ	Claude	1	0	0	1
Internal Medicine	IMED 65	MCQ	Claude	1	0	0	0	1	1
Internal Medicine	IMED 66	MCQ	Claude	1	0	0	0	1	1
Internal Medicine	IMED 67	MCQ	Claude	1	0	0	0	1	1
Internal Medicine	IMED 68	MCQ	Claude	1	0	0	1
Internal Medicine	IMED 69	MCQ	Claude	1	0	0	1
Internal Medicine	IMED 70	MCQ	Claude	1	0	0	1
Internal Medicine	IMED 71	MCQ	Claude	0	0	0	1
Internal Medicine	IMED 72	MCQ	Claude	1	0	0	0	1	1
Internal Medicine	IMED 73	MCQ	Claude	0	0	0	1
Internal Medicine	IMED 74	MCQ	Claude	1	0	0	1
Internal Medicine	IMED 75	MCQ	Claude	1	0	0	1
Internal Medicine	IMED 76	MCQ	Claude	1	0	0	1
Internal Medicine	IMED 77	MCQ	Claude	0	0	0	0	0	0
Internal Medicine	IMED 78	MCQ	Claude	1	0	0	0	1	1
Internal Medicine	IMED 79	MCQ	Claude	1	0	0	0	1	1
Internal Medicine	IMED 80	MCQ	Claude	1	0	0	1
Internal Medicine	IMED 81	MCQ	Claude	1	0	0	1
Internal Medicine	IMED 82	MCQ	Claude	0	0	0	1
Internal Medicine	IMED 83	MCQ	Claude	1	0	0	0	1	1
Internal Medicine	IMED 84	MCQ	Claude	0	0	0	0	0	0
Internal Medicine	IMED 85	MCQ	Claude	1	0	0	0	1	1
Internal Medicine	IMED 86	MCQ	Claude	0	0	0	1
Internal Medicine	IMED 87	MCQ	Claude	1	0	0	1
Internal Medicine	IMED 88	MCQ	Claude	1	0	0	1
Internal Medicine	IMED 89	MCQ	Claude	1	0	0	0	1	1
Internal Medicine	IMED 90	MCQ	Claude	0	0	0	0	0	0
Internal Medicine	IMED 91	MCQ	Claude	1	0	0	1
Internal Medicine	IMED 92	MCQ	Claude	0	0	0	1
Internal Medicine	IMED 93	MCQ	Claude	0	0	0	1
Internal Medicine	IMED 94	MCQ	Claude	1	0	0	1
Internal Medicine	IMED 95	MCQ	Claude	0	0	0	0	0	0
Internal Medicine	IMED 96	MCQ	Claude	0	0	0	0	0	0
Internal Medicine	IMED 97	MCQ	Claude	1	0	0	1
Internal Medicine	IMED 98	MCQ	Claude	1	0	0	1
Internal Medicine	IMED 99	MCQ	Claude	1	0	0	0	1	1
Internal Medicine	IMED 100	MCQ	Claude	0	0	0	0	0	0
Internal Medicine	IMED 101	MCQ	Claude	1	0	0	0	1	1
Internal Medicine	IMED 102	MCQ	Claude	1	0	0	0	1	1
Internal Medicine	IMED 103	MCQ	Claude	1	0	0	1
Internal Medicine	IMED 104	MCQ	Claude	1	0	0	0	1	1
Internal Medicine	IMED 105	MCQ	Claude	1	0	0	0	1	1
Internal Medicine	IMED 106	MCQ	Claude	0	0	0	0	0	0
Internal Medicine	IMED 107	MCQ	Claude	1	0	0	1
Internal Medicine	IMED 108	MCQ	Claude	1	0	0	1
Internal Medicine	IMED 109	MCQ	Claude	1	0	0	1
Internal Medicine	IMED 110	MCQ	Claude	1	0	0	0	1	1
Internal Medicine	IMED 111	MCQ	Claude	1	0	0	0	1	1
Internal Medicine	IMED 112	MCQ	Claude	1	0	0	1
Internal Medicine	IMED 113	MCQ	Claude	1	0	0	1
Internal Medicine	IMED 114	MCQ	Claude	1	0	0	0	1	1
Internal Medicine	IMED 115	MCQ	Claude	1	0	0	1
Internal Medicine	IMED 116	MCQ	Claude	0	0	0	0	0	0
Internal Medicine	IMED 117	MCQ	Claude	0	0	0	0	0	0
Internal Medicine	IMED 118	MCQ	Claude	0	0	0	0	0	0
Internal Medicine	IMED 119	MCQ	Claude	0	0	0	0	0	0
Internal Medicine	IMED 120	MCQ	Claude	1	0	0	0	1	1
Internal Medicine	IMED 121	MCQ	Claude	0	0	0	0	0	0
Internal Medicine	IMED 122	MCQ	Claude	1	0	0	0	1	1
Internal Medicine	IMED 123	MCQ	Claude	1	0	0	0	1	1
Internal Medicine	IMED 124	MCQ	Claude	0	0	0	0	0	0
Internal Medicine	IMED 125	MCQ	Claude	0	0	0	0	0	0
Internal Medicine	IMED 126	MCQ	Claude	1	0	0	0	1	1
Internal Medicine	IMED 127	MCQ	Claude	1	0	0	0	1	1
Internal Medicine	IMED 128	MCQ	Claude	1	0	0	0	1	1
Internal Medicine	IMED 129	MCQ	Claude	1	0	0	0	1	1
Internal Medicine	IMED 130	MCQ	Claude	1	0	0	0	1	1
Internal Medicine	IMED 131	MCQ	Claude	1	0	0	0	1	1
Internal Medicine	IMED 132	MCQ	Claude	1	0	0	0	1	1
Internal Medicine	IMED 133	MCQ	Claude	0	0	0	0	0	0
Internal Medicine	IMED 134	MCQ	Claude	1	0	0	0	1	1
Internal Medicine	IMED 135	MCQ	Claude	1	0	0	0	1	1
Internal Medicine	IMED 136	MCQ	Claude	0	0	0	0	0	0
Internal Medicine	IMED 137	MCQ	Claude	1	0	0	0	1	1
Internal Medicine	IMED 138	MCQ	Claude	1	0	0	0	1	1
Internal Medicine	IMED 139	MCQ	Claude	1	0	0	0	1	1
Internal Medicine	IMED 140	MCQ	Claude	1	0	0	0	1	1
Internal Medicine	IMED 141	MCQ	Claude	1	0	0	0	1	1
Internal Medicine	IMED 142	MCQ	Claude	0	0	0	0	0	0
Internal Medicine	IMED 143	MCQ	Claude	1	0	0	0	1	1
Internal Medicine	IMED 144	MCQ	Claude	0	0	0	0	0	0
Internal Medicine	IMED 145	MCQ	Claude	1	0	0	0	1	1
Internal Medicine	IMED 146	MCQ	Claude	1	0	0	0	1	1
Internal Medicine	IMED 147	MCQ	Claude	1	0	0	0	1	1
Internal Medicine	IMED 148	MCQ	Claude	1	0	0	0	1	1
Internal Medicine	IMED 149	MCQ	Claude	1	0	0	0	1	1
Internal Medicine	IMED 150	MCQ	Claude	1	0	0	0	1	1
Internal Medicine	IMED 151	MCQ	Claude	1	0	0	0	1	1
Internal Medicine	IMED 152	MCQ	Claude	0	0	0	1
Internal Medicine	IMED 153	MCQ	Claude	0	0	0	0	0	0
Internal Medicine	IMED 154	MCQ	Claude	1	0	0	0	1	1
Internal Medicine	IMED 155	MCQ	Claude	1	0	0	0	1	1
Internal Medicine	IMED 156	MCQ	Claude	1	0	0	0	1	1
Internal Medicine	IMED 157	MCQ	Claude	1	0	0	0	1	1
Internal Medicine	IMED 158	MCQ	Claude	0	0	0	0	0	0
Internal Medicine	IMED 159	MCQ	Claude	1	0	0	1
Internal Medicine	IMED 160	MCQ	Claude	1	0	0	0	1	1
Internal Medicine	IMED 161	MCQ	Claude	0	0	0	0	0	0
Internal Medicine	IMED 162	MCQ	Claude	1	0	0	1
Internal Medicine	IMED 163	MCQ	Claude	1	0	0	0	1	1
Internal Medicine	IMED 164	MCQ	Claude	1	0	0	0	1	1
Internal Medicine	IMED 165	MCQ	Claude	0	0	0	0	0	0
Internal Medicine	IMED 166	MCQ	Claude	1	0	0	0	1	1
Internal Medicine	IMED 167	MCQ	Claude	1	0	0	0	1	1
Internal Medicine	IMED 168	MCQ	Claude	1	0	0	0	1	1
Internal Medicine	IMED 169	MCQ	Claude	0	0	0	0	0	0
Internal Medicine	IMED 170	MCQ	Claude	0	0	0	0	0	0
Internal Medicine	IMED 171	MCQ	Claude	0	0	0	0	0	0
Internal Medicine	IMED 172	MCQ	Claude	1	0	0	0	1	1
Internal Medicine	IMED 173	MCQ	Claude	1	0	0	0	1	1
Internal Medicine	IMED 174	MCQ	Claude	0	0	0	0	0	0
Internal Medicine	IMED 175	MCQ	Claude	1	0	0	0	1	1
Internal Medicine	IMED 176	MCQ	Claude	1	0	0	0	1	1
Internal Medicine	IMED 177	MCQ	Claude	0	0	0	0	0	0
Internal Medicine	IMED 178	MCQ	Claude	1	0	0	0	1	1
Internal Medicine	IMED 179	MCQ	Claude	0	0	0	0	0	0
Internal Medicine	IMED 180	MCQ	Claude	0	0	0	0	0	0
Internal Medicine	IMED 181	MCQ	Claude	0	0	0	0	0	0
Internal Medicine	IMED 182	MCQ	Claude	1	0	0	0	1	1
Internal Medicine	IMED 183	MCQ	Claude	0	0	0	0	0	0
Internal Medicine	IMED 184	MCQ	Claude	1	0	0	0	1	1
Internal Medicine	IMED 185	MCQ	Claude	1	0	0	0	1	1
Internal Medicine	IMED 186	MCQ	Claude	0	0	0	0	0	0
Internal Medicine	IMED 187	MCQ	Claude	1	0	0	0	1	1
Internal Medicine	IMED 188	MCQ	Claude	1	0	0	0	1	1
Internal Medicine	IMED 189	MCQ	Claude	1	0	0	0	1	1
Internal Medicine	IMED 190	MCQ	Claude	1	0	0	0	1	1
Internal Medicine	IMED 191	MCQ	Claude	1	0	0	0	1	1
Internal Medicine	IMED 192	MCQ	Claude	0	0	0	0	0	0
Internal Medicine	IMED 193	MCQ	Claude	1	0	0	0	1	1
Internal Medicine	IMED 194	MCQ	Claude	1	0	0	0	1	1
Internal Medicine	IMED 195	MCQ	Claude	1	0	0	0	1	1
Internal Medicine	IMED 196	MCQ	Claude	0	0	0	0	0	0
Internal Medicine	IMED 197	MCQ	Claude	1	0	0	0	1	1
Psychiatry	Psych 1	MCQ	Claude	1	0	0	0	1	1
Psychiatry	Psych 2	MCQ	Claude	0	0	0	0	0	0
Psychiatry	Psych 3	MCQ	Claude	1	0	0	0	1	1
Psychiatry	Psych 4	MCQ	Claude	1	0	0	0	1	1
Psychiatry	Psych 5	MCQ	Claude	1	0	0	0	1	1
Surgery	Surg 1	MCQ	Claude	1	0	0	0	1	1
Surgery	Surg 2	MCQ	Claude	0	0	0	0	0	0
Surgery	Surg 3	MCQ	Claude	1	0	0	0	1	1
Surgery	Surg 4	MCQ	Claude	1	0	0	0	1	1
Surgery	Surg 5	MCQ	Claude	1	0	0	0	1	1
Surgery	Surg 6	MCQ	Claude	0	0	0	0	0	0
Surgery	Surg 7	MCQ	Claude	1	0	0	0	1	1
Surgery	Surg 8	MCQ	Claude	1	0	0	0	1	1
Surgery	Surg 9	MCQ	Claude	0	0	0	0	0	0
Surgery	Surg 10	MCQ	Claude	1	0	0	0	1	1
Surgery	Surg 11	MCQ	Claude	1	0	0	0	1	1
Surgery	Surg 12	MCQ	Claude	1	0	0	0	1	1
Surgery	Surg 13	MCQ	Claude	1	0	0	0	1	1
Surgery	Surg 14	MCQ	Claude	0	0	0	0	0	0
Surgery	Surg 15	MCQ	Claude	1	0	0	0	1	1
Surgery	Surg 16	MCQ	Claude	1	0	0	0	1	1
Surgery	Surg 17	MCQ	Claude	0	0	0	0	0	0
Surgery	Surg 18	MCQ	Claude	1	0	0	0	1	1
Surgery	Surg 19	MCQ	Claude	0	0	0	0	0	0
Surgery	Surg 20	MCQ	Claude	0	0	0	0	0	0
Surgery	Surg 21	MCQ	Claude	0	0	0	0	0	0
Surgery	Surg 22	MCQ	Claude	1	0	0	0	1	1
Surgery	Surg 23	MCQ	Claude	1	0	0	0	1	1
Surgery	Surg 24	MCQ	Claude	1	0	0	0	1	1
Surgery	Surg 25	MCQ	Claude	1	0	0	0	1	1
Radiology	Rad 1	True/False	Claude	0	0	0	0	0	0
Radiology	Rad 2	True/False	Claude	0	0	0	0	0	0
Radiology	Rad 3	True/False	Claude	0	0	0	0	0	0
Radiology	Rad 4	True/False	Claude	0	0	0	0	0	0
Radiology	Rad 5	True/False	Claude	0	0	0	0	0	0
Radiology	Rad 6	True/False	Claude	0	0	0	0	0	0
Radiology	Rad 7	True/False	Claude	1	0	0	0	1	1
Radiology	Rad 8	True/False	Claude	0	0	0	0	0	0
Radiology	Rad 9	True/False	Claude	0	0	0	0	0	0
Radiology	Rad 10	True/False	Claude	0	0	0	0	0	0
Anaesthesia	Anaes 1 ICU	MCQ	Claude	0	0	0	0	0	0
Anaesthesia	Anaes 2 ICU	MCQ	Claude	1	0	0	1
Anaesthesia	Anaes 3 ICU	MCQ	Claude	0	0	0	0	0	0
[truncated: 962 more rows]
