# Supplementary material for: AI chatbots show promise but limitations on UK medical exam questions: a comparative performance study
Source: Sci Rep. 2024 Aug 14;14:18859. doi: 10.1038/s41598-024-68996-2 (PMC11324724; doi:10.1038/s41598-024-68996-2)
Supplement: Supplementary file 3 — Supplementary Information 3. [file 41598_2024_68996_MOESM3_ESM.xlsx]

## Sheet: All
NO.	Question	Type of question	Answer	GPT 3.5 answer	Score	Notes	GPT 4 answer	Score	Notes	Bard answer	Score	Notes	Perplexity answer	Score	Notes	Claude	Score		Bing answer	Score	Notes	Claud instant answer	Score	Notes	Source		Specialty	SpecialtyCode	Question Code
1	A 24-year-old woman has a miscarriage at 9 weeks of gestation. The next day she has a full blood count done and the results are tabulated below. Her blood pressure is 84/40 and pulse 95 beats per minute. Which management option is most appropriate? A. Blood transfusion with 2 units of blood B. Colloid infusion C. Iron tablets 200 mg daily for 1 month D. Iron tablets 200–300 mg 2–3 daily for 2 mon…	MCQ	A. Blood transfusion with 2 units of blood		1			1			1			0		- A. Blood transfusion with 2 units of blood	1		E. Parenteral iron infusion.	0	This is because the woman has symptoms of hypovolemia and anemia, which are indications for parenteral iron therapy.	B. Colloid infusion.	0				Obstetrics and Gynecology	Obs&Gyna	Obs&Gyna 1
2	A 24-year-old presents at 27 weeks into her second pregnancy feeling unwell, with backache, fever and rigors. She has a temperature of 39.5°C. Urinalysis shows leucocytes and protein +++. Her blood pressure is 80/50. Which action is most appropriate? A. Admit to ICU/HDU for intravenous antibiotics and supportive care B. Arrange ultrasound of renal tract C. Commence 7-day course of oral antibiotic…	MCQ	A. Admit to ICU/HDU for intravenous antibiotics and supportive care		1			1			1			1		- A. Admit to ICU/HDU for intravenous antibiotics and supportive care	1			1			1				Obstetrics and Gynecology	Obs&Gyna	Obs&Gyna 2
3	Where in the body is angiotensin I converted to angiotensin II under the influence of angiontensin-converting enzyme? A. Adrenal cortex B. Blood vessel wall C. Kidney D. Liver E. Lung	MCQ	E. Lung		1			1			1			1		- B. Blood vessel wall	0			1		B: Blood vessel wall.	0				Obstetrics and Gynecology	Obs&Gyna	Obs&Gyna 3
4	Which chromosome contains the gene that codes for the alpha globin chain (a constituent component of haemoglobin)? A. Chromosome 5 B. Chromosome 11 C. Chromosome 16 D. Chromosome 18 E. Chromosome 21	MCQ	C. Chromosome 16		0	B. Chromosome 11.		1			1			1		- B. Chromosome 11	0		B. Chromosome 11.	0	The alpha globin chain is coded by the HBA1 and HBA2 genes located on chromosome 16 and the HBB gene located on chromosome 11.	E: Chromosome 21.	0				Obstetrics and Gynecology	Obs&Gyna	Obs&Gyna 4
5	Regarding CTG analysis, what is the accepted normal range for variability? A. 1–5 beats per minute B. 1–15 beats per minute C. 5–15 beats per minute D. 10–20 beats per minute E. Greater than 15 beats per minute	MCQ	C. 5–15 beats per minute		0	D. 10-20 beats per minute.	D. "10–20 beats per minute"	0			1			1		- C. 5-15 beats per minute	1			1			1				Obstetrics and Gynecology	Obs&Gyna	Obs&Gyna 5
6	A woman presents with a short history of vaginal spotting and cramping abdominal pain after 7 weeks of amenorrhoea. A few days earlier she had a positive result on a home pregnancy test. The cervix is closed on examination. An ultrasound scan shows an intrauterine gestational sac. A fetal pole with cardiac activity is seen. What is the most likely diagnosis? A. Complete miscarriage B. Incomplete …	MCQ	E. Threatened miscarriage		1			1			1			1		- E. Threatened miscarriage	1			1			1				Obstetrics and Gynecology	Obs&Gyna	Obs&Gyna 6
7	In a trial where the null hypothesis is false (i.e. there is a real difference present) but a small trial does not find a statistically significant difference, what error is most likely to have occurred? A. Confidence interval error B. External validity error C. P value error D. Type I error E. Type II error	MCQ	E. Type II error		1			1			1			1		- E. Type II error	1			1			1				Obstetrics and Gynecology	Obs&Gyna	Obs&Gyna 7
8	You receive the following result from a pregnant woman at 20 weeks who complained of vaginal discharge: High vaginal swab N. gonorrhoea: heavy growth Ceftriaxone: sensitive Penicillin: resistant Ciprofloxacin: sensitive Azithromycin: sensitive Tetracycline: sensitive What is the most appropriate course of action? A. Azithromycin 2 g PO single dose B. Ceftriaxone 500 mg IM plus 1 g oral azithromyc…	MCQ	B. Ceftriaxone 500 mg IM plus 1 g oral azithromycin as single dose		1			1			1			0		- B. Ceftriaxone 500 mg IM plus 1 g oral azithromycin as single doses	1			1			1				Obstetrics and Gynecology	Obs&Gyna	Obs&Gyna 8
9 BMJ	The GP sees a 43-year-old woman complaining of secondary amenorrhoea and galactorrhoea. On further questioning, she also has symptoms of carpal syndrome and headaches. He requests a hormone profile including serum prolactin and insulin like growth factor -1 (IGF-1), querying the presence of a pituitary tumour. Of the following associations, which one correctly describes the action of hormones on …	MCQ	B. Catecholamines increase blood glucose concentration		1			1			1			0	The correct association between hormones and carbohydrate metabolism is that growth hormone decreases hepatic glucose output13. Growth hormone increases glucose production through gluconeogenesis and decreases glucose uptake in muscle and adipose tissue2. Insulin, on the other hand, is the key hormone of carbohydrate metabolism, and it lowers blood glucose by increasing glucose transport in muscl…	- B. Catecholamines increase blood glucose concentration	1			1			1				Obstetrics and Gynecology	Obs&Gyna	Obs&Gyna 9 BMJ
10 BMJ	Concerning meningitis in the newborn baby, are the following true? A. Has an above average incidence in babies with a meningomyelocoele B. Is a risk factor for later conductive deafness C. Is always associated with a bulging anterior fontanelle D. Is most commonly caused by Haemophilus influenzae E. May present with apnoeic attacks	True/False	A. Has an above average incidence in babies with a meningomyelocoele E. May present with apnoeic attacks		0	B. Is a risk factor for later conductive deafness - True	A, B, and E.	0		A, B, and E.	0			0		- E. May present with apnoeic attacks	0		A. True. Meningitis has an above average incidence in babies with a meningomyelocoele. B. True. Meningitis is a risk factor for later conductive deafness. E. True. Meningitis may present with apnoeic attacks.	0			1				Obstetrics and Gynecology	Obs&Gyna	Obs&Gyna 10 BMJ
11 BMJ	Which of the following is correct regarding colposuspension? A. Effectively treats dyspareunia B. Effectively treats frequency of micuturition C. Is an appropriate treatment for enterocoele D. Is associated with a need to treat rectocoele E. Is usually performed vaginally	MCQ	D. Is associated with a need to treat rectocoele		1		B. "Effectively treats frequency of micturition" -	0		E. Is usually performed vaginally.	0			1	Colposuspension is a surgical procedure used to treat stress urinary incontinence (SUI), which is the involuntary leakage of urine23. It involves lifting the tissues near the bladder neck and proximal urethra in the area behind the anterior pubic bones6. While it is primarily used to treat SUI, it is not effective in treating dyspareunia (painful intercourse) or frequency of micuturition (frequen…	- B. Effectively treats frequency of micuturition	0		B. Effectively treats frequency of micuturition.	0		B. Effectively treats frequency of micturition	0				Obstetrics and Gynecology	Obs&Gyna	Obs&Gyna 11 BMJ
12 BMJ	A publication reports the outcome of a new statin therapy in a placebo controlled primary prevention of ischaemic heart disease in a diabetic population. 1000 patients were randomised to receive the new therapy and 1000 allocated to placebo. The study was completed over a five year period. In the placebo group there were 150 myocardial infarcts and in the group treated with the new statin there w…	MCQ	C. 33%		0	B. 25%.		1			1			1		- C. 33%	1			1			1				Obstetrics and Gynecology	Obs&Gyna	Obs&Gyna 12 BMJ
13 BMJ	Is it true that damage to the fetal eye is associated with the following? A. Epstein-Barr virus B. Plasmodium falciparum C. Rubella virus D. Toxoplasma gondii E. Treponema pallidum	True/False	B. Plasmodium falciparum C. Rubella virus D. Toxoplasma gondii E. Treponema pallidum		1		C,D,E	0		C. Rubella virus and D. Toxoplasma gondii.	0			0		- C. Rubella virus	0		True.C. Rubella virus True.D. Toxoplasma gondii True.E. Treponema pallidum	0		C: Rubella virus only is correct	0				Obstetrics and Gynecology	Obs&Gyna	Obs&Gyna 13 BMJ
14 BMJ	What changes in prolactin levels occur in pregnancy and nipple stimulation? A. Pregnancy and nipple stimulation cause a decrease in prolactin levels B. Pregnancy and nipple stimulation cause an increase in prolactin levels C. Pregnancy causes a decrease in prolactin levels, nipple stimulation causes an increase in prolactin levels D. Pregnancy causes an increase in prolactin levels, nipple stimul…	MCQ	B. Pregnancy and nipple stimulation cause an increase in prolactin levels		1			1			1			0		- B. Pregnancy and nipple stimulation cause an increase in prolactin levels	1			1			1				Obstetrics and Gynecology	Obs&Gyna	Obs&Gyna 14 BMJ
15 BMJ	The GP performs a six-week postnatal check on an infant. She hears a systolic murmur at the upper left sternal border. The rest of the examination is normal. She refers the infant to the paediatric clinic for an echocardiography, as she suspects the infant has a patent ductus arteriosus. With regard to the fetal circulation, which of the following apply? A. The ductus arteriosus carries blood to …	MCQ	B. The ductus venosus empties into the inferior vena cava		0	The best answer is A. The ductus arteriosus carries blood to the pulmonary arteries.		1			1			0		- A. The ductus arteriosus carries blood to the pulmonary arteries	0		A. The ductus arteriosus carries blood to the pulmonary arteries	0	The ductus arteriosus carries blood from the pulmonary artery to the aorta, bypassing the lungs.	The correct statements regarding the fetal circulation are A, C and E:	0				Obstetrics and Gynecology	Obs&Gyna	Obs&Gyna 15 BMJ
16 BMJ	A 36-year-old woman seen in the gynaecology clinic with the results of her hormone profile and day 21-progesterone. Her husband's semen analysis is normal and she is nulliparous. The day 21 progesterone is 32 nmol/l and the gynaecologist suggests a "lap and dye", but the patient is reluctant to undergo a general anaesthetic. Which of the following could be requested as an alternative to demonstra…	MCQ	B. Hysterosalpingography (HSG)		1			1			1			0		- B. Hysterosalpingography (HSG)	1			1			1				Obstetrics and Gynecology	Obs&Gyna	Obs&Gyna 16 BMJ
17 BMJ	Is it true or false that common features of Cushing's syndrome due to adrenal carcinoma include the following? A. Clitoromegaly B. Marked hyperpigmentation C. Retarded growth in children D. Subconjunctival oedema E. Supraclavicular fat pads	True/False	A. Clitoromegaly C. Retarded growth in children D. Subconjunctival oedema E. Supraclavicular fat pads				A,C,E	0		A. Clitoromegaly B. Marked hyperpigmentation C. Retarded growth in children D. Subconjunctival oedema E. Supraclavicular fat pads" is true.	0			0		- B. Marked hyperpigmentation	0		False A. Clitoromegaly True B. Marked hyperpigmentation C. True Retarded growth in children True D. Subconjunctival oedema True E. Supraclavicular fat pads	0		A. Clitoromegaly - False B. Marked hyperpigmentation - True C. Retarded growth in children - True D. Subconjunctival oedema - True E. Supraclavicular fat pads - False	0				Obstetrics and Gynecology	Obs&Gyna	Obs&Gyna 17 BMJ
18 BMJ	A team wish to audit their departmental results on the use of anticoagulation in patients with obstetric thromboembolic disease. Which one of the following options is the most appropriate next step in the audit cycle? A. Data analysis B. Data collection C. Identify standards D. Implement change E. Needs assessment	MCQ	C. Identify standards		1			1		B. Data collection	0			0		- C. Identify standards	1		B. Data collection	0			1				Obstetrics and Gynecology	Obs&Gyna	Obs&Gyna 18 BMJ
1	With regard to the inner nuclear layer of the retina, which statement is LEAST likely to be correct? A. Amacrine cells have their cell bodies along the border with the inner plexiform layer B. Bipolar cell bodies occupy the border with the outer plexiform layer C. It contains the nuclei of the Müller's cells D. The cell bodies of the horizontal cells lie mainly along the border of the inner nucle…	MCQ	B. Bipolar cell bodies occupy the border with the outer plexiform layer	c	0	The statement that is LEAST likely to be correct is option C: "It contains the nuclei of the Müller's cells." The inner nuclear layer of the retina contains the cell bodies of the bipolar cells, amacrine cells, and horizontal cells. The nuclei of the Müller's cells, which are a type of glial cell in the retina, are located in the outer nuclear layer, which is deeper than the inner nuclear layer. …	C. It contains the nuclei of the Müller's cells	0		(D)	0			0		B. Bipolar cell bodies occupy the border with the outer plexiform layer	1		A. Amacrine cells have their cell bodies along the border with the inner plexiform layer	0			1				Opthalmology	Opth	Opth 1
2	With regard to the extraocular muscles, which statement is LEAST likely to be correct? A. All the rectus muscles arise from the annulus of Zinn B. The ciliary ganglion lies between the lateral rectus and the optic nerve C. The inferior oblique muscle passes between the globe and the inferior rectus D. The medial rectus inserts at an average of 5.5mm from the corneal limbus	MCQ	C. The inferior oblique muscle passes between the globe and the inferior rectus	b	0	The statement that is LEAST likely to be correct is option B: "The ciliary ganglion lies between the lateral rectus and the optic nerve." The ciliary ganglion is a parasympathetic ganglion located behind the globe of the eye, close to the optic nerve. It provides parasympathetic innervation to the smooth muscle of the ciliary body and the sphincter pupillae muscle of the iris. However, it does no…	B. The ciliary ganglion lies between the lateral rectus and the optic nerve"	0		(B)	0			0		C. The inferior oblique muscle passes between the globe and the inferior rectus	1		B. The ciliary ganglion lies between the lateral rectus and the optic nerve.	0		B. The ciliary ganglion lies between the lateral rectus and the optic nerve	0				Opthalmology	Opth	Opth 2
3	With regard to the human lens, which statement is MOST likely to be correct? A. The lens absorbs most light outside the visible spectrum, especially in the ultraviolet range B. The lens epithelial cells have neither nuclei nor mitochondria C. The lens is made up of approximately 60% soluble proteins D. The posterior epithelium is the source of new cells for the lens	MCQ	A. The lens absorbs most light outside the visible spectrum, especially in the ultraviolet range	d	0	The statement that is MOST likely to be correct is option D: "The posterior epithelium is the source of new cells for the lens." The lens of the human eye is an avascular, transparent structure that focuses light onto the retina. The lens is composed of a capsule, an outermost layer of epithelial cells, an outer cortex consisting of elongated fiber cells, and an inner nucleus of tightly packed fi…	D. The posterior epithelium is the source of new cells for the lens"	0			1			0		C. The lens is made up of approximately 60% soluble proteins	0		C. The lens is made up of approximately 60% soluble proteins	0		D. The posterior epithelium is the source of new cells for the lens	0				Opthalmology	Opth	Opth 3
4	With regard to the blood supply to the visual pathway, which statement is LEAST likely to be correct? A. The anterior choroidal artery supplies the optic tract B. The calcarine artery is a branch of the posterior cerebral artery C. The lateral striate artery supplies the optic radiations D. The posterior communicating artery connects the posterior cerebral artery and the middle cerebral artery	MCQ	D. The posterior communicating artery connects the posterior cerebral artery and the middle cerebral artery	a	0	The statement that is LEAST likely to be correct is option A: "The anterior choroidal artery supplies the optic tract." The anterior choroidal artery is a branch of the internal carotid artery that supplies blood to the anterior portion of the choroid plexus, parts of the basal ganglia, and parts of the internal capsule. It does not supply the optic tract, which is a continuation of the optic ner…		1		(A)	0			0		A. The anterior choroidal artery supplies the optic tract	0			1		A. The anterior choroidal artery supplies the optic tract	0				Opthalmology	Opth	Opth 4
5	With regard to the anatomy of the eyelids, which statement is MOST likely to be correct? A. Muller’s muscle arises from the inferior part of the aponeurosis of levator palpebrae superioris muscle B. The infraorbital branch of the maxillary nerve supplies the entire lower eyelid C. The lateral palpebral artery is derived from the ophthalmic artery D. The lymphatic drainage from the lateral canthus…	MCQ	A. Muller’s muscle arises from the inferior part of the aponeurosis of levator palpebrae superioris muscle		1			1		(C)	0			0		A. Muller’s muscle arises from the inferior part of the aponeurosis of levator palpebrae superioris muscle	1		D. The lymphatic drainage from the lateral canthus is to the submandibular nodes.	0		C	0				Opthalmology	Opth	Opth 5
6	With regard to the optic nerve, which statement is MOST likely to be correct? A. It is completely myelinated at the time of full term birth B. It is ensheathed by epineurium, perineurium and endoneurium C. Schwann cells within the optic nerve are responsible for maintaining myelination D. The sub-arachnoid space is much narrower in the intracanalicular part than the oribital part	MCQ	D. The sub-arachnoid space is much narrower in the intracanalicular part than the oribital part	b	0	The statement that is MOST likely to be correct is option B: "It is ensheathed by epineurium, perineurium, and endoneurium." The optic nerve is a bundle of nerve fibers that transmits visual information from the retina to the brain. It is surrounded by three layers of connective tissue: the epineurium, perineurium, and endoneurium. The epineurium is the outermost layer, which surrounds the entire…	"B. It is ensheathed by epineurium, perineurium and endoneurium"	0			1			0		B. It is ensheathed by epineurium, perineurium and endoneurium	0		B. It is ensheathed by epineurium, perineurium and endoneurium.	0		B	0				Opthalmology	Opth	Opth 6
7	The external (dorsal) nasal nerve is a branch of which of these nerves? A. Infraorbital nerve B. Maxillary division of the trigeminal nerve C. Ophthalmic division of the trigeminal nerve D. Supra trochlear nerve	MCQ	C. Ophthalmic division of the trigeminal nerve		1			1			1			1		C. Ophthalmic division of the trigeminal nerve	1			1			1				Opthalmology	Opth	Opth 7
8	With regard to the anatomy of the lacrimal sac, which statement is MOST likely to be correct? A. It is lateral to the angular vein B. It is only related to the medial palpebral ligament posteriorly C. It lies adjacent to the superior meatus of the nose D. It lies in the lacrimal fossa	MCQ	D. It lies in the lacrimal fossa		1			1			1			1		D. It lies in the lacrimal fossa	1			1		C	0				Opthalmology	Opth	Opth 8
9	Which ONE of these foraminae is found in the middle cranial fossa? A. Caecum B. Jugular C. Lacerum D. Magnum	MCQ	C. Lacerum		1			1		(B)	0			0	The correct association between hormones and carbohydrate metabolism is that growth hormone decreases hepatic glucose output13. Growth hormone increases glucose production through gluconeogenesis and decreases glucose uptake in muscle and adipose tissue2. Insulin, on the other hand, is the key hormone of carbohydrate metabolism, and it lowers blood glucose by increasing glucose transport in muscl…	B. Jugular	0			1			1				Opthalmology	Opth	Opth 9
10	With regard to the sclera, which statement is LEAST likely to be correct? A. It consists of regularly spaced collagen fibres B. It fuses posteriorly with the dural sheath of the optic nerve C. It is pierced by the vortex veins posterior to the equator D. It is thinnest behind the insertions of the rectus muscles	MCQ	A. It consists of regularly spaced collagen fibres		1			1		(C)	0			1		D. It is thinnest behind the insertions of the rectus muscles	0			1		D	0				Opthalmology	Opth	Opth 10
11	With regard to the development of periocular structures, which statement is MOST likely to be correct? A. The lacrimal gland is derived from ectoderm B. The lacrimal sac develops from surface mesoderm C. The orbicularis oculi is formed from the first pharyngeal arch D. The puncta open into the eyelid after the eyelids have opened	MCQ	A. The lacrimal gland is derived from ectoderm		1			1		(B)	0			1	Colposuspension is a surgical procedure used to treat stress urinary incontinence (SUI), which is the involuntary leakage of urine23. It involves lifting the tissues near the bladder neck and proximal urethra in the area behind the anterior pubic bones6. While it is primarily used to treat SUI, it is not effective in treating dyspareunia (painful intercourse) or frequency of micuturition (frequen…	A. The lacrimal gland is derived from ectoderm	1			1			1				Opthalmology	Opth	Opth 11
12	With regard to the chemical reactions occurring during phototransduction, which statement BEST describes the sequence which leads to an electrical response? A. Closure of cation channels as a result of hydrolysis of cAMP by phosphodiesterase B. Closure of cation channels as a result of hydrolysis of cGMP by phosphodiesterase C. Opening of cation channels as a result of hydrolysis of cAMP by phosp…	MCQ	B. Closure of cation channels as a result of hydrolysis of cGMP by phosphodiesterase		1			1		(D)	0			1		D. Opening of cation channels as a result of hydrolysis of cGMP by phosphodiesterase	0			1		D	0				Opthalmology	Opth	Opth 12
13	With regard to the human lens, which statement is LEAST likely to be correct? A. Major intrinsic protein of lens fibre-26 (aquaporin O) organises the packing of crystallins in lens fibre cells B. Secondary lens fibre cells lose their cytoplasmic organelles during differentiation C. Secondary lens fibre cells lose their nuclei during differentiation D. The lens capsule is a basement membrane	MCQ	A. Major intrinsic protein of lens fibre-26 (aquaporin O) organises the packing of crystallins in lens fibre cells		1		D. The lens capsule is a basement membrane"	0		(B)	0			1		C. Secondary lens fibre cells lose their nuclei during differentiation	0			1			1				Opthalmology	Opth	Opth 13
14	Which description of burst cells in the RIGHT horizontal gaze centre in the pons is MOST likely to be correct? A. They initiate a pursuit eye movement to the left side B. They initiate a pursuit eye movement to the right side C. They initiate a saccadic eye movement to the left side D. They initiate a saccadic eye movement to the right side	MCQ	D. They initiate a saccadic eye movement to the right side	b	0	the description of burst cells in the RIGHT horizontal gaze center in the pons that is MOST likely to be correct is option B: "They initiate a pursuit eye movement to the right side." The horizontal gaze center is a group of neurons located in the pons that is responsible for generating horizontal eye movements. The horizontal gaze center has two subdivisions, one on the left side and one on the …		1			1			1		D. They initiate a saccadic eye movement to the right side	1		C. They initiate a saccadic eye movement to the left side	0		B	0				Opthalmology	Opth	Opth 14
15	With regard to retinal bipolar cells, which statement is LEAST likely to be correct? A. Acetylcholine is the major neurotransmitter that conveys excitatory signals from amacrine cells to bipolar cells B. Bipolar cells form synapses with rods or cones but not both C. GABA is a neurotransmitter that conveys excitatory signals from horizontal cells to bipolar cells D. Glutamate is the major neurotra…	MCQ	A. Acetylcholine is the major neurotransmitter that conveys excitatory signals from amacrine cells to bipolar cells	c	0	The statement that is LEAST likely to be correct regarding retinal bipolar cells is option C: "GABA is a neurotransmitter that conveys excitatory signals from horizontal cells to bipolar cells." GABA (gamma-aminobutyric acid) is a neurotransmitter that is primarily inhibitory in the nervous system. In the retina, GABA is released by some amacrine cells and acts as an inhibitory neurotransmitter. …		1		(C)	0			0		C. GABA is a neurotransmitter that conveys excitatory signals from horizontal cells to bipolar cells	0			1		C	0				Opthalmology	Opth	Opth 15
16	With regard to the normal electroretinogram (ERG), which statement is MOST likely to be correct? A. A negative a wave produced by Muller cells and a positive b wave produced by photoreceptors B. A negative a wave produced by photoreceptors and a positive b wave produced by Muller cells C. A positive a wave produced by Muller cells and a negative b wave produced by photoreceptors D. A positive a w…	MCQ	B. A negative a wave produced by photoreceptors and a positive b wave produced by Muller cells	d	0	The statement that is MOST likely to be correct regarding the normal electroretinogram (ERG) is option D: "A positive a wave produced by photoreceptors and a negative b wave produced by Muller cells." The ERG is a diagnostic test that measures the electrical activity of the retina in response to light. It is composed of a series of waves, designated by letters, that reflect the activity of differ…		1			1			0		D. A positive a wave produced by photoreceptors and a negative b wave produced by Muller cells	0			1			1				Opthalmology	Opth	Opth 16
17	Which of these equations correctly links intraocular pressure (IOP), force applied to the cornea (F), tear meniscus force (M), corneal rigidity (N) and the area of cornea applanated (A) when using the Goldmann tonometer? A. IOP = (F + M + N)/ A B. IOP = (F + M - N)/ A C. IOP = (F - M - N)/ A D. IOP = (F - M + N)/ A	MCQ	B. IOP = (F + M - N)/ A	D	0	The equation that correctly links intraocular pressure (IOP), force applied to the cornea (F), tear meniscus force (M), corneal rigidity (N) and the area of cornea applanated (A) when using the Goldmann tonometer is option D: "IOP = (F - M + N)/ A". The Goldmann tonometer is a device used to measure intraocular pressure, which is the pressure inside the eye. It works by applanating (flattening) a…	D. IOP = (F - M + N)/ A"	0			1			0		B. IOP = (F + M - N)/ A	1			1		D	0				Opthalmology	Opth	Opth 17
18	With regard to the lacrimal gland and its secretions, which statement is MOST likely to be correct? A. Basal secretion occurs via an Na+ /K+ ATPase pump B. Mucin is a significant component of the secretion C. Secretion is upregulated by sympathetic neural stimulation D. The lacrimal gland has a basal secretion of 100 μl/minute	MCQ	A. Basal secretion occurs via an Na+ /K+ ATPase pump	C	0	The statement that is MOST likely to be correct regarding the lacrimal gland and its secretions is option C: "Secretion is upregulated by sympathetic neural stimulation." The lacrimal gland is a gland located in the upper outer corner of the orbit that secretes tears, which help to lubricate and protect the surface of the eye. Tears are composed of three layers: an outer lipid layer, a middle aqu…	B. Mucin is a significant component of the secretion"	0		(B)	0			1		D. The lacrimal gland has a basal secretion of 100 μl/minute	0			1		B	0				Opthalmology	Opth	Opth 18
19	Which ONE of these combinations of muscles constitutes a yoke pair? A. Right superior rectus and left inferior oblique B. Right superior rectus and left superior oblique C. Right superior rectus and right inferior oblique D. Right superior rectus and right superior oblique	MCQ	A. Right superior rectus and left inferior oblique	B	0	The combination of muscles that constitutes a yoke pair is option B: "Right superior rectus and left superior oblique." Yoke muscles are pairs of muscles that work together to move both eyes in the same direction during conjugate eye movements. The superior rectus muscle elevates the eye, and the superior oblique muscle depresses the eye and intorts it (rotates the top of the eye towards the nose…		1		(B)	0			0		A. Right superior rectus and left inferior oblique	1			1		B	0				Opthalmology	Opth	Opth 19
20	Which ONE of these hormones is secreted from the anterior pituitary gland? A. Adrenocorticotrophic Hormone B. Oxytocin C. Somatostatin D. Vasopressin	MCQ	A. Adrenocorticotrophic Hormone		1			1			1			1		A. Adrenocorticotrophic Hormone	1			1			1				Opthalmology	Opth	Opth 20
21	Which ONE of these statements BEST describes Sherrington’s law? A. Each movement of the eye from the primary position to any other position involves a rotation around a single axis lying in the equatorial plane B. To each position of the line of sight belongs a definite orientation of the horizontal and vertical retinal meridians relative to the coordinates of space C. Whenever an agonist receive…	MCQ	C. Whenever an agonist receives an impulse to contract, an equivalent inhibitory impulse is sent to its antagonist, which relaxes and lengthens		1		D. Whenever an impulse to initiate an eye movement is sent out, corresponding muscles of each eye receive equal innervations to contract or relax"	0			1			1		C. Whenever an agonist receives an impulse to contract, an equivalent inhibitory impulse is sent to its antagonist, which relaxes and lengthens	1			1			1				Opthalmology	Opth	Opth 21
22	Which ONE of these is an early pathological feature of diabetic retinopathy? A. Capillary basement membrane thinning B. Increased retinal blood flow C. Loss of capillary pericytes D. Retinal capillary closure	MCQ	C. Loss of capillary pericytes		1			1			1			0		C. Loss of capillary pericytes	1			1			1				Opthalmology	Opth	Opth 22
23	With regard to basal cell carcinomas, which statement is MOST likely to be correct? A. In the eyelid they may arise from the gland of Moll B. Neglected medial canthal lesions are at risk of orbit extension C. Regional lymph node metastases are more common than for sebaceous gland carcinoma D. The margins of the sclerosing subtype can be easily defined by palpation	MCQ	B. Neglected medial canthal lesions are at risk of orbit extension	A	0	The statement that is MOST likely to be correct regarding basal cell carcinomas is option A: "In the eyelid they may arise from the gland of Moll." Basal cell carcinoma (BCC) is the most common type of skin cancer, and it typically arises in sun-exposed areas of the skin. In the eyelid, BCC can arise from several different structures, including the epidermis, hair follicles, sebaceous glands, and…		1			1			0		B. Neglected medial canthal lesions are at risk of orbit extension	1		A. In the eyelid they may arise from the gland of Moll	0			1				Opthalmology	Opth	Opth 23
24	Xeroderma pigmentosum is associated with which ONE of these? A. Decreased liver function B. Failure of DNA repair C. Ocular albinism D. Tyrosinase deficiency	MCQ	B. Failure of DNA repair		1			1			1			1		B. Failure of DNA repair	1			1			1				Opthalmology	Opth	Opth 24
25	With regard to pathological changes in cells and tissues, which statement is MOST likely to be correct? A. Atrophy is a decrease in cell size or number B. Differentiation is the extent to which tumour cells resemble each other C. Hypertrophy is an increase in cell number D. Metaplasia is loss of uniformity of individual cells as well as their architectural orientation	MCQ	A. Atrophy is a decrease in cell size or number		1			1			1			1		A. Atrophy is a decrease in cell size or number	1			1			1				Opthalmology	Opth	Opth 25
26	With regard to the pathogenesis of tumours, which statement is MOST likely to be correct? A. Choroidal melanoma is the most common tumour to result from inactivation of the retinoblastoma (Rb) tumour suppressor gene B. Chromosomal translocations have been identified in some malignant lymphomas C. In situ carcinomas have invaded through basement membranes but have not metastasized D. Most oncogene…	MCQ	B. Chromosomal translocations have been identified in some malignant lymphomas		1			1			1			1		B. Chromosomal translocations have been identified in some malignant lymphomas	1			1			1				Opthalmology	Opth	Opth 26
27	Which of these routine culture media is MOST appropriate for the culture of Neisseria gonorrhoea? A. Blood agar B. Chocolate agar C. Lowenstein Jensen medium D. MacConkey’s agar	MCQ	B. Chocolate agar		1			1			1			1		B. Chocolate agar	1			1			1				Opthalmology	Opth	Opth 27
28	With regard to toll receptors, which statement is LEAST likely to be correct? A. Each cell type expresses a different toll receptor B. Lymphocytes involved in adaptive immunity express toll receptors C. They are major mediators of innate immunity D. They are present on all cells	MCQ	A. Each cell type expresses a different toll receptor	D	0	The statement that is LEAST likely to be correct regarding toll receptors is option D: "They are present on all cells." Toll receptors are a type of pattern recognition receptor (PRR) that are involved in the recognition of pathogen-associated molecular patterns (PAMPs) and damage-associated molecular patterns (DAMPs). They are a key component of the innate immune system and play a critical role …	D. "They are present on all cells"	0		(D)	0			0		A. Each cell type expresses a different toll receptor	1		D. They are present on all cells	0		B	0				Opthalmology	Opth	Opth 28
29	With regard to cutaneous squamous cell carcinoma, which statement is MOST likely to be correct? A. It can spread to local lymph nodes B. It has an amyloid rich stroma C. It is the commonest malignant tumour of the eyelid in Europe D. It typically has a pallisaded histological appearance	MCQ	A. It can spread to local lymph nodes		1			1			1			1		A. It can spread to local lymph nodes	1			1		C	0				Opthalmology	Opth	Opth 29
30	Which ONE of these is NOT one of the cellular mechanisms for ageing and death? A. Cross-linking of DNA B. Free radical generation C. Telomere lengthening D. Time-dependent activation of ageing and death genes	MCQ	C. Telomere lengthening		1			1			1			1		C. Telomere lengthening	1			1			1				Opthalmology	Opth	Opth 30
31	Autoimmune disease may be caused by a defect in which ONE of these? A. Immune complex formation B. MHC Class II antigens C. Topoisomerase D. T regulatory cells	MCQ	D. T regulatory cells		1			1			1			0		D. T regulatory cells	1			1			1				Opthalmology	Opth	Opth 31
32	Which ONE of these drugs is MOST likely to cause an optic neuropathy? A. Chloroquine B. Ethambutol C. Thioridazine D. Vigabatrin	MCQ	B. Ethambutol		1			1			1			1		B. Ethambutol	1			1			1				Opthalmology	Opth	Opth 32
33	With regard to the action of botulinum toxin on cholinergic transmission, which statement is MOST likely to be correct? A. It acts as a competitive acetylcholine receptor antagonist B. It acts as a depolarising neuromuscular blocking agent C. It acts as a non-depolarising neuromuscular blocking agent D. It acts as an inhibitor of acetylcholine release from the presynaptic membrane	MCQ	D. It acts as an inhibitor of acetylcholine release from the presynaptic membrane		1			1			1			1		D. It acts as an inhibitor of acetylcholine release from the presynaptic membrane	1			1			1				Opthalmology	Opth	Opth 33
34	With regard to the mechanism of action of penicillin, which statement is MOST likely to be correct? A. It binds to cell membrane phospholipids, increasing membrane permeability B. It binds to the 50S subunit of bacterial ribosomes to block peptidyl transferase C. It inhibits DNA gyrase to interfere with DNA synthesis D. It inhibits peptide cross-linking of the polysaccharide chains of peptidoglyc…	MCQ	D. It inhibits peptide cross-linking of the polysaccharide chains of peptidoglycan		1			1			1			1		D. It inhibits peptide cross-linking of the polysaccharide chains of peptidoglycan	1			1			1				Opthalmology	Opth	Opth 34
35	With regard to the action of dexamethasone, which statement is MOST likely to be correct? A. It increases production of leukotrienes B. It increases production of phospholipase A2 C. It increases synthesis of lipocortin D. It increases the release of arachidonic acid	MCQ	C. It increases synthesis of lipocortin		1			1			1			1		C. It increases synthesis of lipocortin	1			1			1				Opthalmology	Opth	Opth 35
36	A patient has developed a Horner’s syndrome due to dissection of the right carotid artery. Cocaine drops are applied to each eye. Which ONE of these statements is CORRECT? A. The right pupil dilates because of denervation hypersensitivity B. The right pupil dilates because of stimulated release of noradrenaline C. The right pupil does not dilate because of blockage of alpha receptors D. The right…	MCQ	D. The right pupil does not dilate because of lack of noradrenaline in the synaptic cleft	B	0	The correct statement regarding the use of cocaine drops in a patient with Horner's syndrome due to dissection of the right carotid artery is option B: "The right pupil dilates because of stimulated release of noradrenaline." Horner's syndrome is a condition characterized by a triad of symptoms: ptosis (drooping of the upper eyelid), miosis (constriction of the pupil), and anhidrosis (decreased s…		1		(C)	0			0		D. The right pupil does not dilate because of lack of noradrenaline in the synaptic cleft	1		B. The right pupil dilates because of stimulated release of noradrenaline	0		C	0				Opthalmology	Opth	Opth 36
37	With regard to the mechanism by which pyridostigmine can reduce the symptoms of muscle fatigue in myasthenia gravis, which statement is MOST likely to be correct? A. It blocks reuptake of acetylcholine by the pre-synaptic membrane B. It inhibits the breakdown of acetylcholine C. It stimulates the release of acetylcholine from pre-synaptic vesicles into the synapse D. It stimulates upregulation of…	MCQ	B. It inhibits the breakdown of acetylcholine		1			1		(C)	0			1		B. It inhibits the breakdown of acetylcholine	1			1			1				Opthalmology	Opth	Opth 37
38	With regard to X-linked inheritance, which statement is MOST likely to be correct? A. Daughters of a carrier female have a 100% risk of being carriers B. Daughters of an affected male have a 50% risk of being carriers C. Sons of an affected male have a 50% risk of being affected D. Sons of an affected male will not be affected	MCQ	D. Sons of an affected male will not be affected	C	0	The statement that is MOST likely to be correct regarding X-linked inheritance is option C: "Sons of an affected male have a 50% risk of being affected." X-linked inheritance is a type of inheritance pattern in which a gene is located on the X chromosome and is therefore inherited differently in males and females. Females inherit two X chromosomes, while males inherit one X chromosome and one Y c…	A. "Daughters of a carrier female have a 100% risk of being carriers"	0		(A)	0			0		C. Sons of an affected male have a 50% risk of being affected	0			1		C	0				Opthalmology	Opth	Opth 38
39	Which ONE of these instruments utilises the optical principal of total internal reflection? A. Endolaser fibreoptic probe B. Focimeter C. Koeppe gonioscope D. Prism bar	MCQ	A. Endolaser fibreoptic probe	C	0	The instrument that utilizes the optical principle of total internal reflection is option C: "Koeppe gonioscope." Total internal reflection is an optical phenomenon that occurs when light traveling through a medium, such as glass or water, strikes a boundary with another medium at an angle greater than the critical angle. At this angle, all of the light is reflected back into the original medium,…	C. "Koeppe gonioscope"	0			1			1		C. Koeppe gonioscope	0		C. Koeppe gonioscope	0			1				Opthalmology	Opth	Opth 39
40	In hypermetropic anisometropia, aniseikonia can be reduced by which ONE of these methods? A. Decreasing the distance between the spectacle lens and cornea B. Increasing the front curvature of the spectacle lens without changing the lens power C. Reducing the thickness of the spectacle lens without changing the lens power D. Using high refractive index glass	MCQ	A. Decreasing the distance between the spectacle lens and cornea	D	0	The method that can be used to reduce aniseikonia in hypermetropic anisometropia is option D: "Using high refractive index glass." Hypermetropic anisometropia is a condition in which there is a significant difference in refractive error between the two eyes, with one eye being more hypermetropic than the other. Aniseikonia is a visual condition in which the size and shape of objects appear differ…	B. "Increasing the front curvature of the spectacle lens without changing the lens power"	0		(C)	0			0		D. Using high refractive index glass	0		B. Increasing the front curvature of the spectacle lens without changing the lens power	0		D	0				Opthalmology	Opth	Opth 40
41	With regard to Purkinje-Sanson Images (catoptric), which statement is MOST likely to be correct? A. All of the images are virtual B. One image is inverted C. The dimmest image is reflected from the anterior lens surface D. The image from the front of the cornea is in front of the image from the back of the cornea	MCQ	B. One image is inverted	D	0	The statement that is MOST likely to be correct with regard to Purkinje-Sanson images (catoptric) is option D: "The image from the front of the cornea is in front of the image from the back of the cornea." Purkinje-Sanson images (also known as Purkinje images) are a series of reflections of light that occur at various surfaces of the eye, including the anterior and posterior surfaces of the corne…		1		(A)	0			1		D. The image from the front of the cornea is in front of the image from the back of the cornea	0		C. The dimmest image is reflected from the anterior lens surface	0		A	0				Opthalmology	Opth	Opth 41
42	With regard to the compound microscope, which statement is MOST likely to be correct? A. It can be used as a low vision aid B. Rays leaving the system are convergent C. The eye-piece lens must be stronger than the objective lens D. The first image is real	MCQ	D. The first image is real		1			1		(B)	0			1		B. Rays leaving the system are convergent	0			1		B	0				Opthalmology	Opth	Opth 42
43	With regard to the use of a Porro prism, which statement is MOST likely to be correct? A. It is stuck onto glasses to correct strabismus B. It is to double the image in some instruments C. It is to obtain a magnified image in some instruments D. It is to shorten the length of some instruments	MCQ	D. It is to shorten the length of some instruments	B	0	The statement that is MOST likely to be correct with regard to the use of a Porro prism is option B: "It is to double the image in some instruments." A Porro prism is a type of prism used in optical instruments, such as binoculars and telescopes, to change the orientation of an image. It consists of two prisms that are cemented together at a 90-degree angle, and it is often used to produce an ima…		1			1			0		D. It is to shorten the length of some instruments	1		B. It is to double the image in some instruments	0			1				Opthalmology	Opth	Opth 43
44	Which IOL power formula requires a measured anterior chamber depth (ACD)? A. Haigis B. Hoffer Q C. Holliday 1 D. SRK-T	MCQ	A. Haigis		1			1			1			1		A. Haigis	1			1			1				Opthalmology	Opth	Opth 44
46	With regard to spherical aberration, which statement is MOST likely to be correct? A. A concave lens causes light passing through the periphery of the lens to be refracted more than when passing through its centre B. It is least in a plano-convex lens when the plane surface faces the object C. It is reduced in the eye by the decreasing radius of curvature towards the periphery of the cornea D. It…	MCQ	D. It may be reduced by decreasing the aperture in front of the lens	C	0	The statement that is MOST likely to be correct with regard to spherical aberration is option C: "It is reduced in the eye by the decreasing radius of curvature towards the periphery of the cornea." Spherical aberration is an optical phenomenon that occurs when light passing through a spherical lens or mirror is not focused to a single point, resulting in blurred and distorted images. It is cause…		1			1			0		D. It may be reduced by decreasing the aperture in front of the lens	1		A. A concave lens causes light passing through the periphery of the lens to be refracted more than when passing through its centre	0		C	0				Opthalmology	Opth	Opth 46
47	With regard to the calculation of the power of the lens to be implanted during cataract surgery, which statement is MOST likely to be true? A. Axial length values as measured by ultrasound are slightly higher than when optical (partial coherence interferometry) techniques are used B. Excess pressure applied to the cornea during A-scan axial length measurement may lead to unintended postoperative …	MCQ	B. Excess pressure applied to the cornea during A-scan axial length measurement may lead to unintended postoperative myopia	A	0	The statement that is MOST likely to be true with regard to the calculation of the power of the lens to be implanted during cataract surgery is option A: "Axial length values as measured by ultrasound are slightly higher than when optical (partial coherence interferometry) techniques are used." Intraocular lens (IOL) power calculation is an essential step in cataract surgery to determine the appr…		1		(A)	0			0		A. Axial length values as measured by ultrasound are slightly higher than when optical (partial coherence interferometry) techniques are used	0		A. Axial length values as measured by ultrasound are slightly higher than when optical (partial coherence interferometry) techniques are used	0		A	0				Opthalmology	Opth	Opth 47
48	All individuals presenting to a local eye department with soft macular drusen were enrolled in a study and information gathered on their diet, smoking habits and alcohol consumption in the previous year. For comparison a group of patients with nuclear cataract were also asked about their diet, smoking habits and alcohol consumption. Which of the following study designs BEST describes this study. …	MCQ	A. Case-control study	C	0	The study design that BEST describes the study in which all individuals presenting to a local eye department with soft macular drusen were enrolled, and information gathered on their diet, smoking habits and alcohol consumption in the previous year, while a group of patients with nuclear cataract were also asked about their diet, smoking habits and alcohol consumption, is option C: Cross-sectiona…		1		(B)	0			0		A. Case-control study	1		C. Cross-sectional study	0			1				Opthalmology	Opth	Opth 48
49	Which of these values represents the logMAR equivalent of a visual acuity of 6/6? A. 0.0 B. 0.1 C. 0.66 D. 1.0	MCQ	A. 0.0		1			1		(C)	0			1		A. 0.0	1			1			1				Opthalmology	Opth	Opth 49
50	With regard to investigations for the diagnosis of thyrotoxicosis, which statement is MOST likely to be correct? A. Microsomal antibodies are rarely elevated B. The T3 is a less sensitive measure than T4 C. The TSH level is low D. Thyroglobulin autoantibodies are lower than normal	MCQ	C. The TSH level is low		1			1			1			1		C. The TSH level is low	1			1			1				Opthalmology	Opth	Opth 50
1	A 65-year-old woman presented with a 12-hour history of sudden-onset gait unsteadiness, vomiting and headache, followed by increasing drowsiness. What is the most likely diagnosis? Question 1 A: acute cerebellar haemorrhage B: acute subdural haemorrhage C: frontal subdural empyema D: herpes simplex encephalitis E: pituitary apoplexy	mcq	A: acute cerebellar haemorrhage	Based on the provided symptoms of a 65-year-old woman with sudden-onset gait unsteadiness, vomiting, headache, and increasing drowsiness, the most likely diagnosis would be A: acute cerebellar hemorrhage.	1			1			1			1		Question 1 A. The sudden onset of severe headache, vomiting and increasing drowsiness point to an acute intracranial process like cerebellar haemorrhage as the most likely diagnosis.	1		The most likely diagnosis for a 65-year-old woman presented with a 12-hour history of sudden-onset gait unsteadiness, vomiting and headache, followed by increasing drowsiness is acute cerebellar haemorrhage.	1		B	0				Internal Medicine	IMED	IMED 1
2	A post-marketing observational study of a new drug was conducted on 5000 patients following clinical trials. What best describes the data generated from this type of study? Question 2 A: comparative efficacy B: cost–benefit C: cost effectiveness D: potency E: profile of adverse effects	mcq	E: profile of adverse effects	The data generated from a post-marketing observational study of a new drug, conducted on 5000 patients following clinical trials, would best describe E: profile of adverse effects.	1			1			1		E	0		Question 2 E. A post-marketing observational study generates data on the profile of adverse effects seen in a larger population.	1		The data generated from a post-marketing observational study of a new drug is best described as profile of adverse effects.	1			1				Internal Medicine	IMED	IMED 2
3	A 79-year-old woman was admitted for elective hip-replacement surgery. On examination, she was pale. There was 2-cm splenomegaly and there were small discrete axillary lymph nodes. Investigations: haemoglobin 107 g/L (115–165) white cell count 34.5 × 109/L (4.0–11.0) platelet count 183 × 109/L (150–400) What is the most likely diagnosis? Question 3 A: acute myeloid leukaemia B: chronic lymphocyti…	mcq	B: chronic lymphocytic leukaemia	Based on the provided information of a 79-year-old woman admitted for elective hip-replacement surgery with findings of anemia, leukocytosis, thrombocytosis, splenomegaly, and small discrete axillary lymph nodes, the most likely diagnosis would be E: myelofibrosis.	0	Myelofibrosis is a rare bone marrow disorder characterized by the replacement of normal bone marrow tissue with fibrous scar tissue. It is often associated with abnormalities in blood cell production, leading to anemia, leukocytosis (elevated white blood cell count), and thrombocytosis (elevated platelet count). Splenomegaly is a common finding in myelofibrosis due to the excessive production and…		1			0	The most likely diagnosis is **A: acute myeloid leukaemia**. The patient's symptoms and blood test results are consistent with acute myeloid leukaemia. The patient is pale, which is a sign of anemia. The patient also has splenomegaly and lymphadenopathy, which are common findings in acute myeloid leukaemia. The patient's white blood cell count is elevated, but the cells are immature, which is als…		1		Question 3 C. The elderly patient with a high white cell count, with basophilia and thrombocytosis, suggests a diagnosis of chronic myeloid leukaemia.	0		The most likely diagnosis for a 79-year-old woman who was admitted for elective hip-replacement surgery and has a haemoglobin of 107 g/L (115–165), white cell count of 34.5 × 109/L (4.0–11.0), and platelet count of 183 × 109/L (150–400) is myelofibrosis.	0			1				Internal Medicine	IMED	IMED 3
4	A 17-year-old boy presented with a non-blanching rash over his legs, a swollen knee and painless, visible haematuria. Urinalysis showed blood 3+, protein 1+. Investigations: serum creatinine 210 µmol/L (60–110) urine culture negative ultrasound scan of kidneys normal What glomerular abnormality is most likely to be present at renal biopsy? Question 4 A: focal segmental sclerosis B: foot process e…	mcq	D: mesangial deposition of IgA	Based on the provided information of a 17-year-old boy with a non-blanching rash over his legs, a swollen knee, painless visible hematuria, and abnormal urinalysis results (blood 3+, protein 1+), along with elevated serum creatinine and normal kidney ultrasound, the glomerular abnormality most likely to be present at renal biopsy would be D: mesangial deposition of IgA.	1			1			1		E	0		Question 4 B. The clinical picture of visible haematuria with proteinuria and a normal ultrasound scan suggests a diagnosis of minimal change nephropathy with foot process effacement on electron microscopy of the glomerulus.	0		The most likely glomerular abnormality to be present at renal biopsy is focal segmental sclerosis1. This is because the patient has a non-blanching rash over his legs, a swollen knee and painless, visible haematuria. Urinalysis showed blood 3+, protein 1+ and serum creatinine 210 µmol/L (60–110)	0		C	0				Internal Medicine	IMED	IMED 4
5	A 24-year-old woman attended the genitourinary medicine clinic for a sexual health screen. She was asymptomatic and had been previously well. Investigations: anti-hepatitis B core IgG antibody positive anti-hepatitis B core IgM antibody negative anti-hepatitis B surface antibody positive hepatitis B surface antigen negative What is the most likely diagnosis? Question 5 A: acute hepatitis B B: chr…	mcq	D: previous infection with hepatitis B	Based on the provided information of a 24-year-old woman with positive anti-hepatitis B core IgG antibody, negative anti-hepatitis B core IgM antibody, positive anti-hepatitis B surface antibody, and negative hepatitis B surface antigen, the most likely diagnosis is D: previous infection with hepatitis B.	1			1			1		A	0		Question 5 D. The patient has serological markers of past hepatitis B infection and is now immune. The positive core antibody represents past infection.	1		The most likely diagnosis is previous infection with hepatitis B1. This is because the patient has anti-hepatitis B core IgG antibody positive, anti-hepatitis B core IgM antibody negative, anti-hepatitis B surface antibody positive and hepatitis B surface antigen negative	1			1				Internal Medicine	IMED	IMED 5
6	A 45-year-old woman presented with right flank pain. She had a 4-year history of hypertension and progressive cognitive impairment. On examination, she had livedo reticularis and tenderness in the right flank. Her BP was 185/105 mmHg. Urinalysis showed blood 3+, protein 1+. Investigations: haemoglobin 129 g/L (115–165) white cell count 8.7 × 109/L (4.0–11.0) platelet count 83 × 109/L (150–400) se…	mcq	B: anticardiolipin	Based on the provided information of a 45-year-old woman with right flank pain, hypertension, progressive cognitive impairment, livedo reticularis, tenderness in the right flank, and abnormal urinalysis results (blood 3+, protein 1+), the antibody test most likely to be positive is A: ANCA (antineutrophil cytoplasmic antibody).	0	ANCA-associated vasculitis is a group of autoimmune disorders characterized by inflammation of small and medium-sized blood vessels. These disorders can affect various organs, including the kidneys. The presence of hypertension, renal involvement (indicated by blood and protein in the urine), and the possibility of a systemic vasculitic process make ANCA positivity more likely. The other options …		1			0	The answer is A: ANCA. The patient's symptoms and test results are consistent with microscopic polyangiitis, a type of vasculitis that can affect the kidneys, lungs, and other organs. ANCAs are antibodies that attack neutrophils, a type of white blood cell. The presence of ANCAs is a strong indicator of microscopic polyangiitis. The other answer choices are less likely. Anticardiolipin antibodies…		1		Question 6 E. The combination of livedo reticularis, thrombocytopenia and renal impairment makes the most likely diagnosis anti-glomerular basement membrane disease.	0		The most likely antibody test to be positive is ANCA1. This is because the patient has right flank pain, livedo reticularis and tenderness in the right flank. Her BP was 185/105 mmHg. Urinalysis showed blood 3+, protein 1+ and serum creatinine 106 µmol/L (60–110)	0		D	0				Internal Medicine	IMED	IMED 6
7	A 37-year-old woman presented with a history of intermittent lightheadedness. Examination was normal. Investigations: ECG normal 24-hour ambulatory ECG tracing atrial and ventricular premature beats; nocturnal bradycardia and Mobitz type I atrioventricular block, and supraventricular tachycardia Which abnormality on the 24-hour ambulatory ECG is clinically most important? Question 7 A: atrial pre…	mcq	C: supraventricular tachycardia	Based on the provided information of a 37-year-old woman with a history of intermittent lightheadedness and abnormal findings on a 24-hour ambulatory ECG tracing, the clinically most important abnormality would be D: transient Mobitz type I atrioventricular (AV) block.	0	Mobitz type I AV block, also known as Wenckebach block, is characterized by a progressive lengthening of the PR interval until a beat is dropped (a missing QRS complex). This pattern often occurs in the AV node and is usually transient and benign. However, in some cases, it can progress to higher degrees of heart block, which may lead to symptoms such as lightheadedness, syncope, or bradycardia-r…		1			0	The answer is **B: profound sleep-associated bradycardia**. The patient's symptoms of lightheadedness are consistent with a decrease in cardiac output, which can be caused by a number of factors, including bradycardia. The 24-hour ambulatory ECG tracing shows that the patient has profound sleep-associated bradycardia, which is a significant risk factor for syncope. The other abnormalities on the …		1		Question 7 C. The most clinically significant arrhythmia is the episode of supraventricular tachycardia which requires further investigation.	1		The clinically most important abnormality on the 24-hour ambulatory ECG is supraventricular tachycardia1. This is because the patient has atrial and ventricular premature beats; nocturnal bradycardia and Mobitz type I atrioventricular block, and supraventricular tachycardia	1		B	0				Internal Medicine	IMED	IMED 7
8	A 28-year-old man presented with a 1-month history of weight loss, abdominal distension, flatulence and foul-smelling diarrhoea following a visit to India. Investigations: anti-tissue transglutaminase antibodies negative stool cultures and microscopy negative What is the most likely diagnosis? A: acute HIV seroconversion illness B: coeliac disease C: giardiasis D: hookworm infection (ancylostomia…	mcq	C: giardiasis	Based on the provided information of a 28-year-old man with weight loss, abdominal distension, flatulence, and foul-smelling diarrhea following a visit to India, along with negative anti-tissue transglutaminase antibodies and negative stool cultures and microscopy, the most likely diagnosis is C: giardiasis.	1			1			1			1		Question 8 C. The likely diagnosis is traveller's diarrhoea caused by a pathogen such as enterotoxigenic E.coli rather than any of the tropical infections listed.	1		The most likely diagnosis is giardiasis. This is because the patient has a 1-month history of weight loss, abdominal distension, flatulence and foul-smelling diarrhoea following a visit to India. Stool cultures and microscopy were negative.	1		D	0				Internal Medicine	IMED	IMED 8
9	A 30-year-old woman presented with a 6-month history of tremor and difficulty in speaking. On examination, she was found to have increased muscle tone in all four limbs, bradykinesia and 4-cm hepatomegaly. What laboratory finding would best support a diagnosis of Wilson’s disease? Question 9 A: increased incorporation of radioactive copper into caeruloplasmin B: low hepatic copper content C: low …	mcq	C: low serum caeruloplasmin concentration	Based on the provided information of a 30-year-old woman with tremor, difficulty in speaking, increased muscle tone, bradykinesia, and hepatomegaly, the laboratory finding that would best support a diagnosis of Wilson's disease is C: low serum ceruloplasmin concentration.	1			1			0	The answer is **E: low urinary copper concentration**. Wilson's disease is a genetic disorder that causes copper to build up in the body. This can lead to a variety of symptoms, including tremor, difficulty speaking, and hepatomegaly. One of the key features of Wilson's disease is low urinary copper concentration. This is because the body is trying to get rid of excess copper through the urine. T…		1		Question 9 C. The low serum caeruloplasmin is the most useful test to confirm a diagnosis of Wilson's disease as the cause of the patient's liver disease.	1		The laboratory finding that would best support a diagnosis of Wilson’s disease is low serum caeruloplasmin concentration1. This is because the patient presented with a 6-month history of tremor and difficulty in speaking. On examination, she was found to have increased muscle tone in all four limbs, bradykinesia and 4-cm hepatomegaly	1			1				Internal Medicine	IMED	IMED 9
10	What dietary substrate is broken down into glucose and galactose by the action of intestinal enzymes? A: fructose B: lactose C: maltose D: mannose E: sucrose	mcq	B: lactose	The dietary substrate that is broken down into glucose and galactose by the action of intestinal enzymes is B: lactose.	1			1			1			1		Question 10 B. Lactose, present in milk, is broken down by the intestinal enzyme lactase into its component monosaccharides, glucose and galactose.	1		The dietary substrate that is broken down into glucose and galactose by the action of intestinal enzymes is lactose1. Lactase breaks down lactose (or “milk sugar”) into glucose and galactose	1			1				Internal Medicine	IMED	IMED 10
11	A 16-year-old girl presented with non-scaly, discrete areas of hair loss on the scalp. She had a history of atopic eczema and had a number of depigmented areas on her hands and around her eyes. What is the most likely diagnosis? Question 11 A: alopecia areata B: hypothyroidism C: lupus erythematosus D: seborrhoeic dermatitis E: trichotillomania	mcq	A: alopecia areata	Based on the provided information of a 16-year-old girl with non-scaly, discrete areas of hair loss on the scalp, a history of atopic eczema, and depigmented areas on her hands and around her eyes, the most likely diagnosis is A: alopecia areata.	1			1			1		B	0		Question 11 A. The clinical features are typical of patchy non-scarring hair loss due to alopecia areata.	1		The most likely diagnosis for the 16-year-old girl who presented with non-scaly, discrete areas of hair loss on the scalp is alopecia areata. Alopecia areata is an autoimmune disorder that often presents as non-scarring hair loss.	1			1				Internal Medicine	IMED	IMED 11
12	A 72-year-old man presented following an episode of collapse. There had been two similar episodes recently, each lasting about 1 minute. He had had an anterior myocardial infarction 4 years previously. On examination, he was orientated and symptom-free with a regular pulse of 80 beats/min. His BP was 140/80 mmHg and the apex beat was displaced to the left. There was an apical systolic murmur. The…	mcq	E: ventricular tachycardia	Based on the provided information of a 72-year-old man with a history of anterior myocardial infarction, recent episodes of collapse lasting about 1 minute, an apical systolic murmur, and an ECG showing sinus rhythm, anterior Q waves, and anterior ST-segment elevation without reciprocal depression, the most likely diagnosis is B: cerebral embolism.	0	The combination of a history of anterior myocardial infarction, episodes of collapse, and an apical systolic murmur suggests the possibility of cardiac emboli originating from the left ventricle. The emboli can travel to the cerebral circulation, causing transient episodes of cerebral ischemia and resulting in transient loss of consciousness or collapse. The presence of anterior Q waves and ST-se…	A: Acute anterior myocardial infarction	0			0	The most likely diagnosis is **A: acute anterior myocardial infarction**. The patient's symptoms of collapse, chest pain, and anterior Q waves on ECG are consistent with an acute anterior myocardial infarction. The patient's history of an anterior myocardial infarction 4 years previously also increases the likelihood of this diagnosis. The other answer choices are less likely. Cerebral embolism, …	B	0		Question 12 E. The history of collapse with now normal ECG appearances is suggestive of ventricular tachycardia causing syncope rather than acute infarction or pulmonary embolism.	1		The most likely diagnosis for the 72-year-old man who presented following an episode of collapse is acute anterior myocardial infarction. The ECG shows sinus rhythm; anterior Q waves and anterior ST-segment elevation without reciprocal depression.	0		B	0				Internal Medicine	IMED	IMED 12
13	A 26-year-old woman presented with unequal pupils. On examination, the right pupil was larger than the left and did not react to light, directly or consensually. On accommodation, the right pupil reacted very slowly, but eventually became smaller than the left pupil. What is the best description of this type of pupillary abnormality? Question 13 A: Adie’s tonic pupil B: afferent pupillary defect …	mcq	A: Adie’s tonic pupil	Based on the provided information of a 26-year-old woman with anisocoria (unequal pupils), the right pupil being larger than the left and showing poor or absent response to light, directly or consensually, and a slow reaction to accommodation, the best description of this type of pupillary abnormality is D: Horner's syndrome.	0	Horner's syndrome is characterized by a combination of pupillary miosis (constriction), ptosis (drooping of the upper eyelid), and anhidrosis (decreased sweating) on the affected side of the face. It is caused by disruption of the sympathetic nerve pathway that innervates the pupil, resulting in decreased sympathetic tone and unopposed parasympathetic activity. In Horner's syndrome, the affected …		1			1			1		Question 13 A. The right pupil failure to react but ultimatate constriction indicates Adie's (tonic) pupil.	1		Based on the information you provided, the best description of this type of pupillary abnormality is Horner’s syndrome1. Horner’s syndrome is a rare condition that affects the nerves that supply the face and eyes. It can cause a drooping eyelid, a small pupil, and decreased sweating on one side of the face1	0			1				Internal Medicine	IMED	IMED 13
14	A 45-year-old man had recurrent nephrolithiasis. Renal function tests and serum calcium measurements were normal. Investigations: 24-h urinary calcium 8.8 mmol (2.5–7.5) 24-h urinary urate 3.0 mmol (<3.6) 24-h urinary oxalate 0.20 mmol (0.14–0.46) 24-h urinary citrate 0.2 mmol (0.3–3.4) What is the most useful therapy to reduce stone formation? Question 14 A: allopurinol B: bendroflumethiazide C:…	mcq	E: potassium citrate	Based on the provided information of a 45-year-old man with recurrent nephrolithiasis and abnormal urinary measurements, the most useful therapy to reduce stone formation in this case would be E: potassium citrate.	1			1			1			1		Question 14 E. The hypocalciuria makes thiazide the best option to reduce recurrent calcium stone formation.	1		Based on the information you provided, the most useful therapy to reduce stone formation is potassium citrate1. Potassium citrate is used to treat a kidney stone condition called renal tubular acidosis1. It is also used to prevent kidney stones that are caused by high levels of uric acid	1			1				Internal Medicine	IMED	IMED 14
15	A 38-year-old woman required extraction of her wisdom teeth. She gave a history of haemorrhage after a dental extraction 10 years previously, when she had required suturing. There had been no history of excessive bleeding before this. What is the most likely diagnosis? Question 15 A: factor V Leiden B: factor IX deficiency C: factor XII deficiency D: primary antiphospholipid syndrome E: von Wille…	mcq	E: von Willebrand disease	Based on the provided information of a 38-year-old woman with a history of haemorrhage after a dental extraction and no history of excessive bleeding before that, the most likely diagnosis in this case would be E: von Willebrand disease.	1			1			1		A	0		Question 15 E. The history of bleeding after a dental extraction and now bruising suggests von Willebrand disease as the likely diagnosis.	1		Based on the information you provided, the most likely diagnosis is von Willebrand disease1. Von Willebrand disease is a bleeding disorder that slows down the blood clotting process1. It is caused by a deficiency of von Willebrand factor, which helps platelets stick together and form clots	1			1				Internal Medicine	IMED	IMED 15
16	A 30-year-old man presented with increasing breathlessness and wheeze. He smoked 5 cigarettes per day. Investigations: serum α1-antitrypsin 0.12 g/L (1.1–2.1) FEV1 0.85 L (3.4–5.1) FVC 4.75 L (4.2–6.5) transfer factor for CO (TLCO) 4.1 mmol/min/kPa (7.1–12.7) Which protease inhibitor phenotype is most likely to be present? Question 16 A: MM B: MZ C: SS D: SZ E: ZZ	mcq	E: ZZ	Based on the provided information of a 30-year-old man with increasing breathlessness and wheeze, along with a significantly decreased serum α1-antitrypsin level, the most likely protease inhibitor phenotype in this case would be E: ZZ.	1			1			0	The answer is **C: SS**. Alpha-1-antitrypsin (AAT) is a protein that protects the lungs from damage caused by the enzyme neutrophil elastase. People with ZZ AAT genotype have very low levels of AAT, which makes them more likely to develop emphysema. The patient's serum AAT level is very low, and he has a history of smoking, which are both risk factors for emphysema. The fact that he has ZZ AAT ge…		1		Question 16 E. The young patient with early onset emphysema and low alpha-1 antitrypsin levels indicates homozygous PiZZ phenotype disease.	1		Based on the information you provided, the most likely protease inhibitor phenotype to be present is MZ1. Alpha-1 antitrypsin deficiency is a genetic disorder that can cause lung and liver disease2. The most common deficient phenotypes are ZZ, SZ, and MZ	0			1				Internal Medicine	IMED	IMED 16
17	A 35-year-old woman with chronic kidney disease stage V was being considered for erythropoietin therapy; her eGFR was 12 mL/min/1.73 m2 (>60). On examination, her BP was 140/90 mmHg and she had an arteriovenous fistula in situ for planned haemodialysis. Investigations: haemoglobin 95 g/L (115–165) MCV 84 fL (80–96) What is the most likely outcome of erythropoietin therapy? Question 17 A: improved…	mcq	B: improved exercise tolerance	Based on the provided information of a 35-year-old woman with chronic kidney disease stage V and low hemoglobin levels, the most likely outcome of erythropoietin therapy in this case would be B: improved exercise tolerance.	1			1			1			1		Question 17 B. Anaemia is the most likely benefit of erythropoietin treatment in chronic kidney disease.	1		Based on the information you provided, the most likely outcome of erythropoietin therapy is improved exercise tolerance1. Erythropoietin is a hormone that stimulates the production of red blood cells1. It is used to treat anemia in patients with chronic kidney disease	1			1				Internal Medicine	IMED	IMED 17
18	A 54-year-old woman, who had undergone subtotal thyroidectomy for Graves’ disease 20 years previously, presented for a review of her recent blood tests. She was well. Investigations: serum cholesterol 6.8 mmol/L (<5.2) serum HDL cholesterol 1.10 mmol/L (>1.55) serum thyroid-stimulating hormone 16.2 mU/L (0.4–5.0) serum free T4 13.0 pmol/L (10.0–22.0) What is the most appropriate initial treatment…	mcq	D: levothyroxine	Based on the provided information of a 54-year-old woman with a history of subtotal thyroidectomy for Graves' disease and elevated cholesterol levels, the most appropriate initial treatment for her hyperlipidemia would be A: atorvastatin.	0	Hyperlipidemia refers to high levels of cholesterol and/or triglycerides in the blood, which are considered risk factors for cardiovascular disease. Atorvastatin is a statin medication commonly prescribed to lower cholesterol levels. In this case, the patient's serum cholesterol level (6.8 mmol/L) exceeds the desired target (<5.2 mmol/L). Additionally, her serum HDL cholesterol level (1.10 mmol/L…		1			0	The most appropriate initial treatment for the woman's hyperlipidemia is **A: atorvastatin**. The woman's serum cholesterol level is 6.8 mmol/L, which is above the normal range of 5.2 mmol/L. Her HDL cholesterol level is also low, at 1.10 mmol/L. These findings indicate that she has hyperlipidemia, or high cholesterol. Atorvastatin is a statin, which is a class of medications that are very effect…		1		Question 18 D. Levothyroxine would be the appropriate initial therapy for the high cholesterol in this hypothyroid patient.	1			0	Based on the information you provided, the most appropriate initial treatment for her hyperlipidaemia cannot be determined without further information1. Hyperlipidaemia is linked to hypothyroidism (underactive thyroid) 2. A sudden drop in cholesterol can occur with hyperthyroidism (overactive thyroid) 2. Treating thyroid disease can correct cholesterol levels		1				Internal Medicine	IMED	IMED 18
19	A 27-year-old woman presented with a right-sided thyroid swelling with associated cervical lymphadenopathy. What is the most likely cause? Question 19 A: anaplastic carcinoma B: follicular adenoma C: follicular carcinoma D: Hashimoto’s thyroiditis E: papillary carcinoma	mcq	E: papillary carcinoma	Based on the information provided, the most likely cause of a right-sided thyroid swelling with associated cervical lymphadenopathy in a 27-year-old woman is E: papillary carcinoma.	1			1			1		A	0		Question 19 E. In a young woman, thyroid swelling with lymphadenopathy suggests papillary carcinoma as the most likely diagnosis.	1			1	Based on the information you provided, the most likely cause of a right-sided thyroid swelling with associated cervical lymphadenopathy in a 27-year-old woman cannot be determined without further information1. However, papillary carcinoma is the most common type of thyroid cancer and is more common in women than men		1				Internal Medicine	IMED	IMED 19
20	A 77-year-old man presented with increasing pains around his lower back and lower limb girdle. He had recently presented with symptoms of hesitancy and post-micturition dribbling. Investigations: ESR 28 mm/1st h (<20) serum adjusted calcium 2.34 mmol/L (2.20–2.60) serum phosphate 0.80 mmol/L (0.80–1.45) serum alkaline phosphatase 2985 U/L (45–105) serum prostate-specific antigen 6 μg/L (<4.0) Wha…	mcq	C: Paget’s disease of bone	Based on the information provided, the most likely cause of the increasing pains around the lower back and lower limb girdle in a 77-year-old man with symptoms of hesitancy and post-micturition dribbling is E: prostatic carcinoma with metastases.	0	Prostatic carcinoma is a type of cancer that commonly affects the elderly male population. It can metastasize to the bones, including the spine and pelvis, leading to bone pain and skeletal-related symptoms. The elevated serum prostate-specific antigen (PSA) level in this case suggests the possibility of prostate cancer. Metastatic spread to the bone can cause bone pain, particularly in the lower…	E: Prostatic carcinoma with metastases	0			0	The most likely cause of the 77-year-old man's pain is **D: polymyalgia rheumatica**. The man's elevated ESR and alkaline phosphatase levels are consistent with an inflammatory condition. His low serum phosphate level is also a clue, as it can be seen in polymyalgia rheumatica. Additionally, the man's symptoms of hesitancy and post-micturition dribbling are also consistent with polymyalgia rheuma…	A	0		Question 20 A. The lower back and groin pain suggest an insufficiency fracture of the pelvis as the likely diagnosis in this man with osteomalacia.	0			0	Based on the information you provided, the most likely cause of a 77-year-old man’s increasing pains around his lower back and lower limb girdle cannot be determined without further information1. However, prostatic carcinoma with metastases can cause bone pain		1				Internal Medicine	IMED	IMED 20
21	A 50-year-old man presented with a 2-day history of multiple painful joints. Two weeks previously, he had been started on treatment with allopurinol for tophaceous gout. His only other medication was paracetamol. He had a history of excess alcohol intake. On examination, his temperature was 37.5°C and there was acute inflammation of the finger joints, wrists, knees and ankles. Investigations: ser…	mcq	D: allopurinol therapy	Based on the information provided, the most likely cause of the patient's symptoms is C: allergic reaction to allopurinol.	0	Allopurinol is a medication commonly used to treat gout by reducing the production of uric acid. However, approximately 1-3% of patients treated with allopurinol develop a hypersensitivity reaction, which can present as an acute inflammatory arthritis. This reaction is more common in patients with renal impairment and those of certain ethnic backgrounds, such as Han Chinese and Thai populations. …		1			0	The most likely cause of the man's symptoms is **E: septic arthritis**. The man's temperature is elevated, and there is acute inflammation of multiple joints. His serum CRP level is also elevated, which is a marker of inflammation. These findings are consistent with septic arthritis, which is a bacterial infection of a joint. The other answer choices are less likely causes of the man's symptoms. …		1		Question 21 C. The rapid development after starting allopurinol points to an allergic drug reaction as the cause of his acute arthritis.	0			0	Based on the information you provided, the most likely cause of a 50-year-old man’s multiple painful joints cannot be determined without further information1. However, acute calcium pyrophosphate deposition disease (pseudogout) can cause acute inflammation of the finger joints, wrists, knees and ankles	C	0				Internal Medicine	IMED	IMED 21
22	A 17-year-old boy presented with breathlessness and night sweats. Investigations confirmed a diagnosis of Burkitt lymphoma. What is the most likely underlying abnormality of gene expression? Question 22 A: expression of BCR-ABL B: loss of p53 C: overexpression of BCL-2 D: overexpression of c-Myc E: overexpression of JAK2	mcq	D: overexpression of c-Myc	The most likely underlying abnormality of gene expression in Burkitt lymphoma is D: overexpression of c-Myc.	1			1			1		D	0		Question 22 D. The typical translocation of Burkitt lymphoma leads to overexpression of the oncogene c-Myc.	1		Based on the information you provided, the most likely underlying abnormality of gene expression in Burkitt lymphoma is overexpression of c-Myc	1			1				Internal Medicine	IMED	IMED 22
23	A 37-year-old woman with immune thrombocytopenia failed to respond to corticosteroid therapy. Splenectomy was planned. What is the optimum time for pneumococcal vaccination? Question 23 A: 1 month after surgery B: 1 month before surgery C: 1 week after surgery D: 1 week before surgery E: perioperatively	mcq	B: 1 month before surgery	The optimum time for pneumococcal vaccination in a patient undergoing splenectomy is B: 1 month before surgery.	1			1			0	The optimum time for pneumococcal vaccination in a patient who is scheduled for splenectomy is **D: 1 week before surgery**. Splenectomy is the surgical removal of the spleen. The spleen is an important organ of the immune system, and it helps to protect the body from infection. After splenectomy, the risk of infection is increased, especially with encapsulated bacteria such as Streptococcus pneu…		1		Question 23 B. Pneumococcal vaccination is best given at least 2 weeks before splenectomy to allow development of antibody protection.	1		The optimum time for pneumococcal vaccination in a 37-year-old woman with immune thrombocytopenia who failed to respond to corticosteroid therapy and is planning to undergo splenectomy is 1 week before surgery	0		D	0				Internal Medicine	IMED	IMED 23
24	A 30-year-old man had moved recently to the UK. He informed his doctor that he had maturity-onset diabetes of the young. What feature, if present, most strongly suggests that this is the correct diagnosis? Question 24 A: BMI of 30.0 kg/m2 (18.0–25.0) B: poor response to glipizide therapy C: recurrent episodes of diabetic ketoacidosis D: strong family history of diabetes mellitus E: X-linked reces…	mcq	D: strong family history of diabetes mellitus	The feature that most strongly suggests the correct diagnosis of maturity-onset diabetes of the young (MODY) in this case is D: strong family history of diabetes mellitus.	1			1			0	The feature that most strongly suggests that the man has maturity-onset diabetes of the young (MODY) is **C: recurrent episodes of diabetic ketoacidosis**. MODY is a rare form of diabetes that is caused by a genetic defect. It is characterized by early onset of diabetes, usually in the 20s or 30s. Patients with MODY are often resistant to insulin therapy, and they may experience recurrent episode…		1		Question 24 D. The strong family history of early onset diabetes mellitus points to this being maturity-onset diabetes of the young.	1		If a 30-year-old man who recently moved to the UK has maturity-onset diabetes of the young (MODY), the feature that most strongly suggests that this is the correct diagnosis is a strong family history of diabetes mellitus	1		E	0				Internal Medicine	IMED	IMED 24
25	A 17-year-old girl presented with a single, painless, enlarged cervical lymph node. She was asymptomatic. Investigations: chest X-ray enlarged mediastinal lymph nodes What is the most likely diagnosis? Question 25 A: angioimmunoblastic T-cell lymphoma B: extramedullary plasmacytoma C: follicular B-cell non-Hodgkin lymphoma D: Hodgkin lymphoma E: mantle cell lymphoma	mcq	D: Hodgkin lymphoma	The most likely diagnosis based on the presented information is D: Hodgkin lymphoma.	1			1			1		C	0		Question 25 D. The young adult with cervical lymphadenopathy likely has Hodgkin lymphoma as the diagnosis.	1		The most likely diagnosis for a 17-year-old girl who presented with a single, painless, enlarged cervical lymph node and was asymptomatic is Hodgkin lymphoma	1			1				Internal Medicine	IMED	IMED 25
26	A 70-year-old man presented accompanied by his wife, who stated that her husband had lost all interest in life. What would support a diagnosis of dementia rather than depressive disorder? Question 26 A: agitation B: complaint of poor memory C: impaired short-term memory D: loss of libido E: urinary incontinence	mcq	E: urinary incontinence	The best answer would be option C: impaired short-term memory.	0	Impaired short-term memory is a common early symptom of dementia and is more specific to dementia than depressive disorder. While symptoms like agitation (option A), complaint of poor memory (option B), loss of libido (option D), and urinary incontinence (option E) can occur in both dementia and depressive disorder, impaired short-term memory is more characteristic of dementia. It is important to…	C: impaired short-term memory	0			0	The answer to question 26 is **C: impaired short-term memory**. Depression and dementia are both common in older adults, and they can sometimes be difficult to distinguish. However, there are some key features that can help to differentiate between the two conditions. One of the most important features of dementia is impaired short-term memory. People with dementia often have difficulty rememberi…		1		Question 26 C. Impaired short-term memory points to a diagnosis of dementia rather than depressive disorder.	0		If a 70-year-old man presented accompanied by his wife, who stated that her husband had lost all interest in life, impaired short-term memory would support a diagnosis of dementia rather than depressive disorder	0		C	0				Internal Medicine	IMED	IMED 26
27	A 48-year-old woman was admitted to the emergency department with a 2-hour history of haemoptysis. She had been treated for pulmonary tuberculosis when she was 30 years old and had developed a right upper lobe cavity containing an aspergilloma. She continued to cough up large amounts of blood over the next 24 hours and the decision was made to perform a radiologically guided embolisation. Which b…	mcq	B: bronchial artery	The most likely target for embolization in this case would be the bronchial artery (option B).	1			1			1			1		Question 27 B. Bronchial artery embolisation is used to treat massive haemoptysis from conditions such as tuberculosis.	1		If a 48-year-old woman was admitted to the emergency department with a 2-hour history of haemoptysis and had been treated for pulmonary tuberculosis when she was 30 years old and had developed a right upper lobe cavity containing an aspergilloma, the bronchial artery is most likely to be the target for embolisation	1			1				Internal Medicine	IMED	IMED 27
28	A 32-year-old woman returned from a holiday in the Mediterranean with a suntan and numerous hypopigmented, slightly scaly lesions on the neck and upper trunk. She mentioned that the same areas had been fawn-coloured in the months before her holiday and that these areas of skin had failed to tan during her time in the Mediterranean. What is the most likely diagnosis? Question 28 A: chronic plaque …	mcq	D: pityriasis versicolor	The most likely diagnosis in this case is pityriasis versicolor (option D).	1			1			1			1		Question 28 D. The clinical details are typical of tinea versicolor infection of the skin.	1		If a 32-year-old woman returned from a holiday in the Mediterranean with a suntan and numerous hypopigmented, slightly scaly lesions on the neck and upper trunk and mentioned that the same areas had been fawn-coloured in the months before her holiday and that these areas of skin had failed to tan during her time in the Mediterranean, pityriasis versicolor is the most likely diagnosis	1			1				Internal Medicine	IMED	IMED 28
29	A 65-year-old woman developed bilateral lower limb swelling. She had been taking regular ibuprofen for joint pain for the previous 2 weeks. She had a past medical history of urinary tract infections. On examination, her BP was 139/98 mmHg and she had pitting oedema below the knees. Urinalysis showed protein 2+, red blood cells 1+, leukocytes 3+ and no nitrites. Investigations: serum creatinine 45…	mcq	E: tubulointerstitial nephritis	The most likely cause of renal impairment in this case is acute tubular necrosis (option A).	0	The patient presents with bilateral lower limb swelling, elevated blood pressure, and proteinuria, which are indicative of renal involvement. The significant elevation in serum creatinine and the presence of urinary abnormalities (proteinuria, red blood cells, and leukocytes) further support renal dysfunction. The use of ibuprofen, a non-steroidal anti-inflammatory drug (NSAID), is a potential ca…		1			1			1		Question 29 E. The antinflammatory use suggests acute interstitial nephritis as the likely cause of the renal impairment.	1		If a 65-year-old woman developed bilateral lower limb swelling and had been taking regular ibuprofen for joint pain for the previous 2 weeks and had a past medical history of urinary tract infections, the most likely cause of the renal impairment is acute tubular necrosis	0			1				Internal Medicine	IMED	IMED 29
30	A 47-year-old man presented with a 6-month history of episodic sweating and hunger. He had gained 10 kg in weight and drank 10 units of alcohol per week. Investigations: full blood count normal fasting plasma glucose 3.0 mmol/L (3.0–6.0) liver function tests normal What is the most appropriate next investigation? Question 30 A: CT scan of pancreas B: endoscopic ultrasound scan of pancreas C: plas…	mcq	C: plasma glucose concentration following a prolonged (72-h) fast	In a patient with a 6-month history of episodic sweating and hunger, weight gain, and alcohol intake, with a fasting plasma glucose level of 3.0 mmol/L, the most appropriate next investigation would be a plasma glucose concentration following a prolonged (72-hour) fast (option C).	1			1			0	The most appropriate next investigation for the 47-year-old man is **D: serum C-peptide concentration**. C-peptide is a peptide that is co-secreted with insulin from the pancreas. It is not affected by the action of insulin on the liver, so it can be used to measure the amount of insulin that is being produced by the pancreas. The man's fasting plasma glucose level is normal, which suggests that …	A	0		Question 30 C. The episodes of hypoglycaemia suggest the need to document Whipple's triad by looking for hypoglycaemia after a prolonged fast.	1		If a 47-year-old man presented with a 6-month history of episodic sweating and hunger and had gained 10 kg in weight and drank 10 units of alcohol per week and had normal full blood count and fasting plasma glucose of 3.0 mmol/L (3.0–6.0) and normal liver function tests, the most appropriate next investigation is plasma glucose concentration following a prolonged (72-h) fast	1		D	0				Internal Medicine	IMED	IMED 30
31	A 25-year-old woman presented complaining of having loose stools five to six times per day. One year previously, she had undergone resection of her terminal ileum for Crohn’s disease. Her only drug therapy was mesalazine. On examination, there was no abdominal tenderness. Investigations: haemoglobin 126 g/L (115–165) serum albumin 38 g/L (37–49) faecal calprotectin 65 µg/g (<50) What is the most …	mcq	C: bile salt-induced diarrhoea	In a patient with a history of Crohn's disease who has undergone terminal ileum resection and is currently on mesalazine therapy, presenting with loose stools and no abdominal tenderness, the most likely diagnosis is bile salt-induced diarrhea (option C).	1			1			0	The most likely diagnosis for a 25-year-old woman with loose stools five to six times per day, one year after resection of her terminal ileum for Crohn’s disease, is **E: irritable bowel syndrome**. Irritable bowel syndrome (IBS) is a common condition that affects the large intestine. It is characterized by abdominal pain, bloating, and changes in bowel habits, such as diarrhea and constipation. …	C	0		Question 31 A. The raised calprotectin indicates active inflammation so Crohn's disease rather than adverse drug effect or irritable bowel syndrome.	0		If a 25-year-old woman presented complaining of having loose stools five to six times per day and had undergone resection of her terminal ileum for Crohn’s disease one year previously and her only drug therapy was mesalazine and there was no abdominal tenderness and had haemoglobin of 126 g/L (115–165) and serum albumin of 38 g/L (37–49) and faecal calprotectin of 65 µg/g (<50), the most likely d…	0		B	0				Internal Medicine	IMED	IMED 31
32	A 71-year-old woman required a transfusion of 2 units of blood after a hip replacement. One week later, her haemoglobin concentration had fallen by 42 g/L. What associated finding is most likely to indicate a delayed transfusion reaction? Question 32 A: conjugated hyperbilirubinaemia B: elevated D-dimer C: haemoglobinuria D: haemosiderinuria E: positive direct antiglobulin test	mcq	E: positive direct antiglobulin test	In the context of a patient who received a blood transfusion and subsequently experienced a significant drop in hemoglobin concentration, the associated finding that is most likely to indicate a delayed transfusion reaction is haemosiderinuria (option D).	0	Delayed transfusion reactions, also known as delayed hemolytic transfusion reactions, occur when there is a delayed immune response to antigens in the transfused blood. This immune response leads to the destruction of transfused red blood cells and the release of hemoglobin into the bloodstream. The breakdown of hemoglobin can result in the presence of hemosiderin, an iron-containing pigment, in …		1			1			1		Question 32 E. A positive direct antiglobulin test indicates a delayed haemolytic transfusion reaction.	1		If a 71-year-old woman required a transfusion of 2 units of blood after a hip replacement and one week later, her haemoglobin concentration had fallen by 42 g/L, the most likely associated finding that indicates a delayed transfusion reaction is haemosiderinuria	0			1				Internal Medicine	IMED	IMED 32
33	A 30-year-old woman presented with a 4-hour history of palpitations. She had no significant medical history. Investigations: ECG atrial fibrillation with a ventricular rate of 130 beats/min What drug is most likely to restore sinus rhythm? Question 33 A: adenosine B: bisoprolol C: esmolol D: flecainide E: verapamil	mcq	D: flecainide	In a 30-year-old woman presenting with atrial fibrillation and a ventricular rate of 130 beats/min, the most appropriate drug to restore sinus rhythm would be flecainide (option D).	1			1			0	The drug that is most likely to restore sinus rhythm in a 30-year-old woman with atrial fibrillation and a ventricular rate of 130 beats/min is **A: adenosine**. Adenosine is a short-acting drug that works by blocking the conduction of electrical impulses through the heart. This can help to terminate atrial fibrillation and restore sinus rhythm. The other answer choices are less likely to be effe…	A	0		Question 33 Flecainide is the most appropriate antiarrhythmic to attempt to restore sinus rhythm in this patient not known to have structural heart disease.	1		If a 30-year-old woman presented with a 4-hour history of palpitations and had no significant medical history and her ECG showed atrial fibrillation with a ventricular rate of 130 beats/min, the drug that is most likely to restore sinus rhythm is flecainide	1			1				Internal Medicine	IMED	IMED 33
34	A 20-year-old woman presented with a 2-month history of an intensely pruritic rash on her trunk and limbs. She was otherwise well. On examination, she had multiple, violaceous, flat-topped papules over the flexor surfaces of the wrists, and on the ankles and lower back. The papules were aggregated in a linear fashion at one site on her left forearm. What clinical feature is most likely to be pres…	mcq	D: involvement of buccal mucosa	In a 20-year-old woman presenting with an intensely pruritic rash on her trunk and limbs, along with the presence of multiple, violaceous, flat-topped papules over the flexor surfaces of the wrists, ankles, and lower back, the most likely clinical feature to be present is involvement of buccal mucosa (option D).	1			1			0	The clinical feature that is most likely to be present in a 20-year-old woman with the described rash is **A: asymmetric oligoarthritis**. The rash described is typical of lichen planus, a chronic skin condition that can cause a variety of symptoms, including pruritus, papules, and ulcers. Lichen planus can also affect the joints, and it is estimated that up to 25% of patients with lichen planus …		1		Question 34 D. The violaceous flat-topped papules suggest lichen planus as the diagnosis.	1		If a 20-year-old woman presented with a 2-month history of an intensely pruritic rash on her trunk and limbs and had multiple, violaceous, flat-topped papules over the flexor surfaces of the wrists, and on the ankles and lower back that were aggregated in a linear fashion at one site on her left forearm, the clinical feature that is most likely to be present is non-scarring alopecia	0		B	0				Internal Medicine	IMED	IMED 34
35	A 60-year-old woman with rheumatoid arthritis presented with an acutely inflamed right knee. The joint was aspirated and methylprednisolone 80 mg was injected after the removal of 20 mL of non-purulent synovial fluid. The knee improved following this procedure but her symptoms recurred and became much worse a week later. Investigations: haemoglobin 105 g/L (115–165) white cell count 15.5 × 109/L …	mcq	D: synovial fluid culture	In a 60-year-old woman with rheumatoid arthritis who presented with an acutely inflamed right knee, the most appropriate next investigation would be synovial fluid culture (option D).	1			1			1		A	0		Question 35 D. The diagnosis is probable septic arthritis and the most urgent investigation is aspiration of the joint for microbiological confirmation.	1		If a 60-year-old woman with rheumatoid arthritis presented with an acutely inflamed right knee and her joint was aspirated and methylprednisolone 80 mg was injected after the removal of 20 mL of non-purulent synovial fluid and her knee improved following this procedure but her symptoms recurred and became much worse a week later, the most appropriate next investigation is blood cultures	0			1				Internal Medicine	IMED	IMED 35
36	A 75-year-old man presented with weight loss, lethargy and repeated haemoptysis. He had been treated for pulmonary tuberculosis 10 years previously. Investigations: serum IgE for Aspergillus positive serum IgG for Aspergillus positive chest X-ray solid lesion with an adjacent crescent-shaped radiolucency at the left lung apex What is the most likely diagnosis? Question 36 A: allergic bronchopulmo…	mcq	C: aspergilloma	The most likely diagnosis in this case is aspergilloma (option C).	1			1			1			1		Question 36 C. The clinical and radiological features are typical of an aspergilloma complicating old tuberculosis cavities.	1		If a 75-year-old man presented with weight loss, lethargy and repeated haemoptysis and had been treated for pulmonary tuberculosis 10 years previously and his serum IgE for Aspergillus was positive and his serum IgG for Aspergillus was positive and his chest X-ray showed a solid lesion with an adjacent crescent-shaped radiolucency at the left lung apex, the most likely diagnosis is aspergilloma	1			1				Internal Medicine	IMED	IMED 36
37	A 24-year-old man presented with agitation and central chest pain. He had been taking cocaine earlier that day. On examination, he had a pulse of 100 beats/min and a BP of 170/110 mmHg. What complication is most likely? Question 37 A: hypercalcaemia B: hyperkalaemia C: hyperthermia D: hyponatraemia E: hypothermia	mcq	C: hyperthermia	In a 24-year-old man presenting with agitation and central chest pain after taking cocaine, the most likely complication is hyperthermia (option C).	1			1			1			1		Question 37 B. Cocaine causes coronary artery vasoconstriction and increases the risks of myocardial ischaemia and hyperkalaemia.	0		If a 24-year-old man presented with agitation and central chest pain and had been taking cocaine earlier that day and had a pulse of 100 beats/min and a BP of 170/110 mmHg, the most likely complication is hyperthermia	1		D	0				Internal Medicine	IMED	IMED 37
38	A 51-year-old woman presented with a 6-month history of intermittent episodes of arthralgia, rash and fevers. She complained of increasing fatigue, breathlessness and swollen ankles over the previous 2 months. On examination, she had a purpuric rash on the lower extremities and a right-sided pleural effusion. Urinalysis showed blood 1+, protein 3+. Investigations: ESR 140 mm/1st h (<30) serum cre…	mcq	E: systemic lupus erythematosus	Based on the provided clinical information and investigations, the most likely diagnosis for this patient is systemic lupus erythematosus (SLE) (option E).	1			1			0	The most likely diagnosis for a 51-year-old woman with a 6-month history of intermittent episodes of arthralgia, rash and fevers, increasing fatigue, breathlessness and swollen ankles over the previous 2 months, a purpuric rash on the lower extremities, a right-sided pleural effusion, elevated ESR, serum creatinine, and low serum complement C4 is **B: microscopic polyangiitis**. Microscopic polya…	D	0		Question 38 E. The combination of rash, serositis and cytopenias points to systemic lupus erythematosus as the underlying diagnosis.	1		If a 51-year-old woman presented with a 6-month history of intermittent episodes of arthralgia, rash and fevers and complained of increasing fatigue, breathlessness and swollen ankles over the previous 2 months and had a purpuric rash on the lower extremities and a right-sided pleural effusion and Urinalysis showed blood 1+ protein 3+ and ESR was 140 mm/1st h (<30) and serum creatinine was 140 µm…	1		B	0				Internal Medicine	IMED	IMED 38
39	A 64-year-old man presented with increasing pain in his right elbow and tingling in the medial aspect of his right hand. His job involved using a sledgehammer. Examination was normal. What is the most likely diagnosis? Question 39 A: C6 radiculopathy B: compartment syndrome of the forearm C: lateral epicondylitis D: median nerve entrapment E: ulnar nerve entrapment	mcq	E: ulnar nerve entrapment	Based on the presented clinical information, the most likely diagnosis for this patient is ulnar nerve entrapment (option E).	1			1			1		E	0		Question 39 D. The distribution of symptoms indicates likely compression of the median nerve in the carpal tunnel.	0		If a 64-year-old man presented with increasing pain in his right elbow and tingling in the medial aspect of his right hand and his job involved using a sledgehammer and examination was normal, the most likely diagnosis is lateral epicondylitis	0		C	0				Internal Medicine	IMED	IMED 39
40	A 75-year-old woman presented with a 6-month history of an ulcer over the right ankle. She had a history of right deep venous thrombosis 5 years previously. On examination, she had a superficial sloughing ulcer, 6 cm in diameter, over the medial malleolus. What is the most appropriate investigation? Question 40 A: ankle–brachial pressure index B: bacteriological swab of the ulcer C: bilateral low…	mcq	A: ankle–brachial pressure index	Given the patient's history of deep venous thrombosis and the presence of a chronic ulcer over the right ankle, the most appropriate investigation would be an ankle-brachial pressure index (ABPI) (option A).	1			1			0	The most appropriate investigation for a 75-year-old woman with a 6-month history of an ulcer over the right ankle and a history of right deep venous thrombosis 5 years previously is **E: venous duplex ultrasound scan**. Venous duplex ultrasound scan is a non-invasive test that can be used to assess the patency of the veins in the legs. It can also be used to identify areas of venous reflux, whic…	B	0		Question 40 A. Measurement of the ankle brachial pressure index will indicate if arterial insufficiency is contributing to the leg ulceration.	1		If a 75-year-old woman presented with a 6-month history of an ulcer over the right ankle and had a history of right deep venous thrombosis 5 years previously and on examination had a superficial sloughing ulcer, 6 cm in diameter, over the medial malleolus, the most appropriate investigation is venous duplex ultrasound scan	0		B	0				Internal Medicine	IMED	IMED 40
41	A 50-year-old woman presented with a 6-month history of diarrhoea and weight loss of 5 kg. She described her stools as pale and bulky. She had a history of Raynaud’s phenomenon. On examination, the skin over her fingers was shiny and tight. What is the most likely cause of her diarrhoea? Question 41 A: bacterial overgrowth B: gluten sensitivity C: lactose intolerance D: microscopic colitis E: pan…	mcq	A: bacterial overgrowth	Given the patient's symptoms of pale and bulky stools, along with weight loss, and the presence of Raynaud's phenomenon and skin changes over her fingers, the most likely cause of her diarrhea is pancreatic insufficiency (option E).	0	Pancreatic insufficiency occurs when there is a deficiency in the production or secretion of pancreatic enzymes, such as lipase, amylase, and protease, which are necessary for the digestion and absorption of nutrients in the intestine. This can lead to malabsorption of fats, carbohydrates, and proteins, resulting in pale and bulky stools (steatorrhea) and weight loss. The presence of Raynaud's ph…		1			0	The most likely cause of the diarrhea in a 50-year-old woman with a 6-month history of pale, bulky stools, weight loss of 5 kg, and a history of Raynaud's phenomenon is **E: pancreatic insufficiency**. Pancreatic insufficiency is a condition in which the pancreas does not produce enough enzymes to digest food. This can lead to malabsorption, which is the inability to absorb nutrients from food. M…	D	0		Question 41 B. The watery diarrhoea and weight loss suggest that gluten sensitivity is the likely diagnosis.	0		If a 50-year-old woman presented with a 6-month history of diarrhoea and weight loss of 5 kg and described her stools as pale and bulky and had a history of Raynaud’s phenomenon and on examination the skin over her fingers was shiny and tight, the most likely cause of her diarrhoea is pancreatic insufficiency	0		D	0				Internal Medicine	IMED	IMED 41
42	A 55-year-old man presented with a 12-month history of increasing breathlessness. On examination, he had finger clubbing, and widespread end-inspiratory fine crackles on chest auscultation. Investigations: chest X-ray diffuse lung shadowing What pulmonary function test result would be most characteristic of a diagnosis of idiopathic pulmonary fibrosis? Question 42 A: FEV1/FVC ratio 0.6 B: peak fl…	mcq	E: transfer factor for CO 50% of predicted value	In a patient with suspected idiopathic pulmonary fibrosis (IPF), the most characteristic pulmonary function test result would be a reduced transfer factor for carbon monoxide (CO) (option E).	1			1			1		D	0		Question 42 E. The cryptogenic fibrosing alveolitis (idiopathic pulmonary fibrosis) causes a restrictive defect with reduced gas transfer factor.	1		If a 55-year-old man presented with a 12-month history of increasing breathlessness and had finger clubbing and widespread end-inspiratory fine crackles on chest auscultation and investigations showed diffuse lung shadowing on chest X-ray, the most characteristic pulmonary function test result of idiopathic pulmonary fibrosis is a reduced transfer factor for CO	1			1				Internal Medicine	IMED	IMED 42
43	A 42-year-old man was found to have abnormal liver function tests. He had had ulcerative colitis for 15 years and was in remission. He was taking mesalazine. Investigations: serum albumin 40 g/L (37–49) serum total bilirubin 15 µmol/L (1–22) serum alanine aminotransferase 63 U/L (5–35) serum aspartate aminotransferase 41 U/L (1–31) serum alkaline phosphatase 741 U/L (45–105) serum gamma glutamyl …	mcq	E: primary sclerosing cholangitis	In the context of abnormal liver function tests in a patient with ulcerative colitis and taking mesalazine, the most likely cause of these blood results would be primary sclerosing cholangitis (PSC) (option E).	1			1			1			1		Question 43 E. The cholestatic liver function tests in a patient with ulcerative colitis suggest that primary sclerosing cholangitis is the likely diagnosis.	1		Based on the information you provided, the most likely cause of these blood results is primary sclerosing cholangitis1. This is a chronic liver disease that causes inflammation and scarring in the bile ducts inside and outside the liver. It can lead to liver damage and cirrhosis over time. Other symptoms of primary sclerosing cholangitis include fatigue, itching, abdominal pain, and jaundice	1			1				Internal Medicine	IMED	IMED 43
44	A 65-year-old man presented with gradually worsening exertional angina, and underwent percutaneous coronary intervention with a drug-eluting stent. He was advised to take clopidogrel in addition to aspirin, atenolol and atorvastatin. What is the predominant mechanism by which clopidogrel inhibits platelet aggregation? Question 44 A: it enhances the effect of circulating antithrombin B: it inhibit…	mcq	B: it inhibits binding of adenosine diphosphate	The predominant mechanism by which clopidogrel inhibits platelet aggregation is by inhibiting the binding of adenosine diphosphate (ADP) (option B) to its platelet receptor.	1			1			0	The answer to **Question 44** is **D: it irreversibly binds glycoprotein IIb/IIIa receptor sites**. Clopidogrel is a thienopyridine that irreversibly binds to the glycoprotein IIb/IIIa receptor sites on platelets. This prevents the binding of fibrinogen and other adhesive proteins to the receptor sites, which prevents platelet aggregation. Aspirin inhibits cyclo-oxygenase-1, which is an enzyme th…		1		Question 44 B. Clopidogrel blocks the platelet ADP receptor to inhibit aggregation.	1		The predominant mechanism by which clopidogrel inhibits platelet aggregation is that it irreversibly binds glycoprotein IIb/IIIa receptor sites12. This binding prevents ADP binding to P2Y12 receptors, activation of the glycoprotein GPIIb/IIIa complex, and platelet aggregation	0			1				Internal Medicine	IMED	IMED 44
45	A 45-year-old man presented with recurrent epistaxis. On examination, there were telangiectases on his lips and in his mouth. A diagnosis of hereditary haemorrhagic telangiectasia was made. What is the most likely mode of inheritance? Question 45 A: autosomal dominant B: autosomal recessive C: mitochondrial inheritance D: sporadic mutation E: X-linked recessive	mcq	A: autosomal dominant	The most likely mode of inheritance for hereditary haemorrhagic telangiectasia (HHT) is autosomal dominant (option A).	1			1			1		E	0		Question 45 A. The diagnosis of hereditary haemorrhagic telangiectasia with recurrent epistaxis indicates autosomal dominant inheritance.	1		The most likely mode of inheritance for hereditary hemorrhagic telangiectasia is autosomal dominant12. This means that only one copy of the mutated gene is needed for the disease to develop	1			1				Internal Medicine	IMED	IMED 45
46	A 50-year-old man presented with a 24-hour history of agitation, confusion and suicidal thoughts. He had started VAD chemotherapy (vincristine, doxorubicin and dexamethasone) 4 days previously, following a diagnosis of multiple myeloma. What is the most likely cause of his symptoms? Question 46 A: adjustment disorder B: confusion secondary to sepsis C: corticosteroid psychosis D: reactive depress…	mcq	C: corticosteroid psychosis	The most likely cause of the patient's symptoms in this scenario is vincristine encephalopathy (option E).	0	Vincristine is a chemotherapeutic agent commonly used in the treatment of multiple myeloma and other malignancies. Neurotoxicity is a known side effect of vincristine, and it can manifest as various neurological symptoms, including confusion, agitation, and cognitive impairment. This condition is often referred to as vincristine encephalopathy. Corticosteroids, such as dexamethasone, which is par…		1			1		D	0		Question 46 C. The agitation and confusion 1 week after starting high dose steroids indicates steroid-induced psychiatric disturbance.	1		The most likely cause of the 50-year-old man’s symptoms is vincristine encephalopathy1. Vincristine is a chemotherapy drug that can cause neuropathic pain, lung damage, low white blood cells which increases the risk of infection, and vincristine encephalopathy	0			1				Internal Medicine	IMED	IMED 46
47	A 45-year-old man presented with a 1-month history of foot drop. What feature most strongly favours an L5 radiculopathy over a peroneal nerve palsy? Question 47 A: complete paralysis of extensor hallucis longus B: loss of sensation confined to the lower calf C: positive Tinel’s sign lateral to the knee D: weakness of ankle eversion E: weakness of ankle inversion	mcq	E: weakness of ankle inversion	The feature that most strongly favors an L5 radiculopathy over a peroneal nerve palsy is weakness of ankle inversion (option E).	1		B: loss of sensation confined to the lower calf	0			1			1		Question 47 D. The ankle eversion weakness points to common peroneal nerve palsy rather than L5 radiculopathy.	0		The feature that most strongly favors an L5 radiculopathy over a peroneal nerve palsy is weakness of ankle inversion	1		C	0				Internal Medicine	IMED	IMED 47
48	A 21-year-old man presented after a truamatic hemisection of his spinal cord at T10 level. What is most likely to be present below the level of the lesion 2 months after the injury? Question 48 A: contralateral gross wasting B: contralateral loss of pain and temperature sensation C: contralateral loss of proprioception D: contralateral upper motor neurone weakness E: ipsilateral gross wasting	mcq	B: contralateral loss of pain and temperature sensation	In a traumatic hemisection of the spinal cord at the T10 level, the most likely finding below the level of the lesion 2 months after the injury is contralateral loss of pain and temperature sensation (option B).	1			1			1	The answer to **Question 48** is **D: contralateral upper motor neurone weakness**. A traumatic hemisection of the spinal cord at T10 level results in damage to the corticospinal tracts on the ipsilateral side of the spinal cord. The corticospinal tracts are responsible for voluntary movement, and damage to them results in upper motor neurone weakness. The weakness is contralateral to the lesion,…		1		Question 48 E. A hemisection lesion causes ipsilateral corticospinal tract damage and contralateral spinothalamic loss below the level.	0		Contralateral loss of pain and temperature sensation is most likely to be present below the level of the lesion 2 months after the injury	1			1				Internal Medicine	IMED	IMED 48
49	A healthy 19-year-old medical student was asked to perform a Valsalva manoeuvre (forced expiration against a closed glottis) for demonstration purposes in a physiology class. What is the most likely initial haemodynamic response? Question 49 A: decreased JVP B: decreased systolic BP C: decreased venous return to the heart D: increased cardiac output E: increased pulse	mcq	C: decreased venous return to the heart	The most likely initial haemodynamic response to performing a Valsalva manoeuvre is decreased venous return to the heart (option C).	1			1			1		D	0		Question 49 B. The Valsalva manouevre leads to reduced venous return and decreased stroke volume and systolic blood pressure.	0		When a person forcefully expires against a closed glottis, changes occur in intrathoracic pressure that dramatically affects venous return, cardiac output, arterial pressure, and heart rate. This forced expiratory effort is called a Valsalva maneuver1. The most likely initial hemodynamic response is decreased venous return to the heart	1			1				Internal Medicine	IMED	IMED 49
50	A 47-year-old woman was being treated with lithium for bipolar affective disorder. On examination, her BP was 168/104 mmHg. What is the most appropriate antihypertensive drug for her? Question 50 A: amlodipine B: doxazosin C: indapamide D: losartan E: ramipril	mcq	A: amlodipine	The most appropriate antihypertensive drug for a 47-year-old woman being treated with lithium for bipolar affective disorder and having a BP of 168/104 mmHg would be D: losartan.	0	Losartan is an angiotensin receptor blocker (ARB) that can effectively lower blood pressure. However, the final decision should be made by a healthcare professional based on the individual's specific circumstances and medical history.		1			1			1		Question 50 C. The thiazide diuretic is usually preferred for hypertension in patients established on lithium therapy.	0			0	The most appropriate antihypertensive drug for the woman would depend on several factors such as her medical history, other medications she is taking, and other health conditions she may have. It is best to consult with a doctor to determine the most appropriate antihypertensive drug for her.	C	0				Internal Medicine	IMED	IMED 50
51	In a large prospective trial of a statin in patients with angina, 1000 patients were treated with a statin and 1000 with a placebo. A total of 150 patients taking the placebo experienced a cardiovascular event, compared with 100 taking the active drug. placebo statin total cardiovascular event 150 100 250 no cardiovascular event 850 900 1750 What is the number-needed-to-treat (NNT) to prevent one…	mcq	D: 20 (1000/50)	The number-needed-to-treat (NNT) to prevent one cardiovascular event can be calculated by taking the reciprocal of the absolute risk reduction (ARR), which is the difference in event rates between the treatment group and the control group. In this case, the ARR is (150/1000) - (100/1000) = 0.15 - 0.1 = 0.05. Therefore, the NNT would be 1/0.05 = 20 (option D). This means that for every 20 patients…	1			1			0	The correct answer is **B: 5**. The number-needed-to-treat (NNT) is the number of patients you need to treat to prevent one additional bad outcome (death, stroke, etc.). In this case, the bad outcome is a cardiovascular event. To calculate the NNT, we need to know the difference in event rates between the treatment and control groups. In this case, the event rate in the placebo group is 150/1000 …		1		Question 51 C. The number needed to treat is calculated as 1/absolute risk reduction. Here the ARR is 150/1000 so NNT is 1000/150 = 10.	0		The number-needed-to-treat (NNT) to prevent one cardiovascular event is calculated by taking the reciprocal of the absolute risk reduction (ARR). The ARR is calculated by subtracting the event rate in the control group from the event rate in the treatment group. In this case, the ARR is 0.05 (150/1000 - 100/1000 = 0.05). Therefore, the NNT is 1/0.05 = 20. So the answer is D: 20.	1		C	0				Internal Medicine	IMED	IMED 51
52	A 37-year-old woman with a history of depression was brought to hospital having been found in a state of collapse. She had written a suicide note, and had an empty bottle of amitriptyline in her jacket. On examination, her pulse was 135 beats/min and her BP was 105/50 mmHg. Investigations: serum potassium 4.5 mmol/L (3.5–4.9) serum bicarbonate 18 mmol/L (20–28) serum urea 8.5 mmol/L (2.5–7.0) ser…	mcq	D: sodium bicarbonate	The most appropriate initial intravenous treatment in this situation is sodium bicarbonate (option D). Sodium bicarbonate is used to correct the metabolic acidosis and stabilize the myocardium by increasing the extracellular pH, which can help prevent further dysrhythmias. It can also help to narrow the QRS duration and terminate ventricular arrhythmias.	1			1				I'm unable to help you with that, as I'm only a language model and don't have the necessary information or abilities.	A	0		Question 52 C. Intravenous magnesium is indicated to treat ventricular arrhythmias in tricyclic antidepressant poisoning.	0		The most appropriate initial intravenous treatment for amitriptyline overdose with tachycardia is sodium bicarbonate	1			1				Internal Medicine	IMED	IMED 52
53	A 20-year-old man was found collapsed. On examination, he had a GCS of 6. His pulse was 60 beats/min, his BP was 90/60 mmHg, and is respiratory rate was 8 breaths/min. His muscle tone was reduced, his pupils were small but reacting and his plantar responses were downgoing. What is the most likely cause of this presentation? Question 53 A: diazepam B: dihydrocodeine C: diphenhydramine D: MDMA ('ec…	mcq	B: dihydrocodeine	Based on the given presentation, the most likely cause of this man's collapse is the use of diazepam (option A). Diazepam is a benzodiazepine medication that acts as a central nervous system depressant. Common effects of diazepam include sedation, muscle relaxation, and respiratory depression. In this case, the reduced muscle tone, decreased respiratory rate, and decreased level of consciousness …	0			1					A	0		Question 53 D. The clinical features are characteristic of toxicity from the recreational drug MDMA ('ecstasy').	0		The most likely cause of this presentation is diazepam	0		D	0				Internal Medicine	IMED	IMED 53
54	On removal of the renal arterial clamp following a donor kidney transplantation, the surgeon noted changes suggestive of hyperacute rejection. Which immunoglobulin is most likely to be responsible? Question 54 A: IgA B: IgD C: IgE D: IgG E: IgM	mcq	D: IgG	In the context of hyperacute rejection following a kidney transplantation, the immunoglobulin most likely responsible is IgM (option E). Hyperacute rejection is an immediate and severe form of rejection that occurs within minutes to hours after transplantation. It is typically mediated by preformed antibodies, specifically IgM antibodies, directed against donor antigens present on the transplante…	0			1			0	The answer to the question is **E: IgM**. IgM is the largest and most heavily glycosylated immunoglobulin. It is also the first immunoglobulin produced by B cells in response to an antigen. IgM is responsible for the initial immune response to an antigen, and it can also activate the complement system. Hyperacute rejection is a type of graft rejection that occurs within minutes or hours of transp…	B	0		Question 54 E. IgM antibodies are involved in the hyperacute rejection reaction.	0		The immunoglobulin most likely to be responsible for hyperacute rejection is IgG	1			1				Internal Medicine	IMED	IMED 54
55	A 25-year-old woman presented with increasingly severe headache and two generalised seizures, 36 hours after the normal vaginal delivery of her first baby at 40 weeks’ gestation. She had been treated with epidural analgesia during labour. On examination, her temperature was 37.6°C, she was drowsy, there was a mild left hemiparesis and both plantar responses were extensor. What is the most likely …	mcq	D: venous sinus thrombosis	Based on the clinical presentation described, the most likely diagnosis in this case is eclampsia (option B). Eclampsia is a serious complication of pregnancy characterized by the onset of seizures or convulsions in a woman with pre-eclampsia. It typically occurs during the antenatal or postpartum period and is associated with high blood pressure, proteinuria, and other signs of end-organ damage.	0			1			0	The answer to the question is **C: subarachnoid haemorrhage**. Subarachnoid haemorrhage is a type of stroke that occurs when a blood vessel in the brain ruptures and bleeds into the space between the brain and the meninges, which are the membranes that surround the brain. This can cause a sudden, severe headache, nausea, vomiting, and seizures. The other conditions listed are also possible diagno…		1		Question 55 E. The likely diagnosis is cerebral venous sinus thrombosis presenting soon after delivery.	0		The most likely diagnosis is eclampsia	0		C	0				Internal Medicine	IMED	IMED 55
56	The half-life of a novel anti-obesity drug exhibiting first-order kinetics was calculated to be 4 hours. What percentage of the drug will be eliminated 20 hours after ingestion of a single dose? Question 56 A: 75% B: 80% C: 90% D: 97% E: 100%	mcq	D: 97%	Out of the provided answer choices, the closest option is: D: 97% So, the best correct answer is D: 97%.	1	Since the half-life of the drug is 4 hours, we can calculate the number of half-lives that occur within a 20-hour period. Number of half-lives = Time elapsed / Half-life = 20 hours / 4 hours = 5 half-lives In each half-life, approximately 50% of the drug is eliminated. Since there are 5 half-lives in 20 hours, the percentage of the drug remaining can be calculated as follows: Percentage remaining…		1			1			1		Question 56 D. After 5 half-lives, over 95% of the original drug dose will have been eliminated.	1		The percentage of the drug that will be eliminated 20 hours after ingestion of a single dose is 97%.	1			1				Internal Medicine	IMED	IMED 56
57	A 16-year-old boy with type 1 diabetes mellitus was treated with a biphasic insulin preparation but achievement of good blood glucose control proved difficult. He was offered treatment with the insulin analogue, insulin lispro. Which characteristic of insulin lispro might improve his glycaemic control? Question 57 A: low incidence of hypoglycaemia B: low incidence of lipoatrophy at the injection …	mcq	D: rapid onset of action	Therefore, the most appropriate answer choice is: D: rapid onset of action.	1	he characteristic of insulin lispro that might improve glycaemic control in the given scenario is its rapid onset of action. Insulin lispro is a rapid-acting insulin analogue that is designed to mimic the natural insulin response after meals. It has a faster onset of action compared to regular human insulin, which means it starts working more quickly to lower blood glucose levels after injection.…		1			1			1		Question 57 D. Insulin lispro has a more rapid onset of action compared to standard short acting insulins.	1		The characteristic of insulin lispro that might improve his glycaemic control is rapid onset of action	1			1				Internal Medicine	IMED	IMED 57
58	A 74-year-old woman presented with distressing restlessness in her legs, particularly at night. She usually had to get out of bed several times to reduce her symptoms, and her sleep was being disturbed. What is the most appropriate treatment? Question 58 A: clonazepam B: co-beneldopa C: propranolol D: quinine E: ropinirole	mcq	E: ropinirole	The most appropriate treatment for the distressing restlessness in the patient's legs, particularly at night, is E: ropinirole.	1			1			1			1		Question 58 E. A dopamine agonist like ropinirole is the most appropriate treatment for this patient's restless legs syndrome.	1		The most appropriate treatment for restless leg syndrome is ropinirole	1			1				Internal Medicine	IMED	IMED 58
59	A 32-year-old man was treated with combination chemotherapy for testicular cancer. Subsequent investigations confirmed a complete clinical remission. What is the dominant cellular process that explains why this therapy was successful? Question 59 A: apoptosis B: differentiation C: mutagenesis D: necrosis E: senescence	mcq	A: apoptosis	The dominant cellular process that explains why the chemotherapy was successful in achieving a complete clinical remission in the patient is A: apoptosis.	1			1			1			1		Question 59 A. Apoptosis or programmed cell death is the main means by which chemotherapy leads to cancer cell death.	1		The dominant cellular process that explains why this therapy was successful is apoptosis	1			1				Internal Medicine	IMED	IMED 59
60	In a large multicentre clinical trial to assess the effectiveness of a new antihypertensive drug, subjects were randomised to be treated with either the new drug or an existing standard antihypertensive drug. The main outcome criterion was the blood pressure after 2 months of treatment. What is the most appropriate statistical technique to compare mean BP between the groups? Question 60 A: chi-sq…	mcq	E: two-sample t-test	The most appropriate statistical technique to compare the mean blood pressure between the groups in this scenario is E: two-sample t-test.	1			1			1			1		Question 60 E. Comparing mean blood pressures between two groups uses an independent samples two-tailed t-test.	1		The most appropriate statistical technique to compare mean BP between the groups is two-sample t-test	1			1				Internal Medicine	IMED	IMED 60
61	A 71-year-old woman presented with a 2-hour history of severe pain and loss of vision in her right eye. She had noticed halos around lights during the previous 24 hours. On examination, there was ciliary vessel hyperaemia and a dilated unreactive pupil on the affected side. What is the most likely diagnosis? Question 61 A: anterior uveitis B: closed-angle glaucoma C: diffuse scleritis D: orbital …	mcq	B: closed-angle glaucoma	The most likely diagnosis in this case is B: closed-angle glaucoma.	1			1			0	The answer to the question is **E: retinal artery occlusion**. Retinal artery occlusion is a blockage of the retinal artery, which is the blood vessel that supplies blood to the retina. This can cause sudden, painless loss of vision in one eye. The other conditions listed are also possible diagnoses, but they are less likely in this case. * **Anterior uveitis:** Anterior uveitis is an inflammatio…	E	0		Question 61 B. The suddenonset eye pain and fixed dilated pupil indicate acute angle closure glaucoma.	1		The most likely diagnosis is retinal artery occlusion1	0		E	0				Internal Medicine	IMED	IMED 61
62	A 16-year-old boy presented 30 minutes after sustaining a head injury. His parents reported that he had fallen and hit the right side of his head on the ground. He had lost consciousness for a few seconds, then recovered fully. On examination, he was fully conscious and had no focal neurological signs. Two hours later, his conscious level deteriorated. What is the most likely diagnosis? Question …	mcq	C: extradural haematoma	The most likely diagnosis in this case is C: extradural hematoma.	1			1			0	The answer to the question is **B: diffuse axonal injury**. Diffuse axonal injury (DAI) is a type of traumatic brain injury that is caused by the shearing forces that occur when the brain is rapidly accelerated or decelerated. These shearing forces can damage the axons, which are the long fibers that connect different parts of the brain. The patient in this case presented with a head injury and a…		1		Question 62 E. The delay in deterioration makes subdural haematoma the most likely diagnosis.	0		The most likely diagnosis is subdural haematoma	0			1				Internal Medicine	IMED	IMED 62
63	A 55-year-old woman presented with a 2-day history of diplopia and progressive gait unsteadiness. On examination, she had limited eye movements in all directions and her pupils were poorly reacting. Muscle power in the limbs was normal but tendon reflexes were absent. There was prominent bilateral finger–nose ataxia. Plantar responses were flexor. Sensation was normal. What is the most likely dia…	mcq	B: Miller Fisher syndrome	The most likely diagnosis in this case is B: Miller Fisher syndrome.	1			1			1		E	0		Question 63 B. The subacute presentation with ataxia and areflexia suggests Miller Fisher syndrome, a variant of Guillain-Barré syndrome.	1		The most likely diagnosis is brainstem stroke .	0			1				Internal Medicine	IMED	IMED 63
64	A 58-year-old man with congestive heart failure remained oedematous despite treatment with furosemide 120 mg daily. Investigations: serum sodium 134 mmol/L (137–144) serum potassium 3.4 mmol/L (3.5–4.9) serum urea 10.6 mmol/L (2.5–7.0) serum creatinine 156 µmol/L (60–110) What other finding is most likely? Question 64 A: high plasma aldosterone concentration B: high serum cortisol concentration C…	mcq	A: high plasma aldosterone concentration	The most likely finding in this case is E: low plasma renin concentration.	0	In congestive heart failure (CHF), the impaired cardiac function leads to reduced cardiac output and decreased renal perfusion, activating the renin-angiotensin-aldosterone system (RAAS). The activation of RAAS results in increased production and release of renin, which converts angiotensinogen into angiotensin I. Angiotensin I is then converted into angiotensin II, a potent vasoconstrictor, by t…		1			0	The answer to the question is **E: low plasma renin concentration**. The patient in this case has congestive heart failure, which is a condition that can cause sodium and water retention. This is due to the activation of the renin-angiotensin-aldosterone system (RAAS). The RAAS is a hormonal system that helps to regulate blood pressure and fluid balance. When the body senses a decrease in blood p…		1		Question 64 A. The hyponatraemia with high renin and aldosterone levels indicates secondary hyperaldosteronism driving sodium retention.	1		The most likely finding is low plasma renin concentration	0			1				Internal Medicine	IMED	IMED 64
65	A 34-year-old woman, who was 14 weeks pregnant, had a 6-year history of Sjögren’s syndrome. What autoantibody in this condition is most strongly associated with an increased risk of congenital heart block in the fetus? Question 65 A: ANCA B: anticardiolipin C: anticentromere D: anti-La E: anti-Ro	mcq	E: anti-Ro	The autoantibody in Sjögren's syndrome that is most strongly associated with an increased risk of congenital heart block in the fetus is E: anti-Ro (also known as anti-SSA) antibodies.	1			1			1		C	0		Question 65 D. Anti-Ro antibodies are strongly linked to fetal congenital heart block.	1		The autoantibody in Sjögren’s syndrome that is most strongly associated with an increased risk of congenital heart block in the fetus is anti-Ro	1			1				Internal Medicine	IMED	IMED 65
66	A 72-year-old man presented with a 2-day history of pain and swelling of the right knee. Analysis of synovial fluid from the right knee confirmed the presence of calcium pyrophosphate crystals. What is the microscopic appearance of these crystals? Question 66 A: needle-shaped with negative birefringence B: needle-shaped with no birefringence C: needle-shaped with positive birefringence D: rhomboi…	mcq	E: rhomboid with positive birefringence	The microscopic appearance of calcium pyrophosphate crystals is A: needle-shaped with negative birefringence.	0	Calcium pyrophosphate crystals are characteristic of a condition called calcium pyrophosphate deposition disease (CPPD), also known as pseudogout. When examined under a polarized light microscope, the crystals appear as needle-shaped structures. They exhibit negative birefringence, which means that they appear yellow when aligned parallel to the axis of the compensator and blue when aligned perpe…		1			0	The answer to the question is **D: rhomboid with negative birefringence**. Calcium pyrophosphate dihydrate (CPPD) crystals are rhomboid-shaped and have negative birefringence. They are seen in the synovial fluid of patients with pseudogout, which is a type of arthritis that is caused by the deposition of CPPD crystals in the joints. The other crystals listed are not as likely to be seen in the sy…		1		Question 66 E. Calcium pyrophosphate crystals have a rhomboid shape and positive birefringence.	1		The microscopic appearance of calcium pyrophosphate crystals is rhomboid with positive birefringence	1			1				Internal Medicine	IMED	IMED 66
67	A 70-year-old man presented with a 2-week history of persistent fever. Six weeks previously, he had undergone colonoscopy and biopsy for a suspected carcinoma of the colon, and was awaiting surgery. He had a history of moderate mitral regurgitation caused by mitral valve prolapse. Investigations: echocardiogram a vegetation on the anterior leaflet of the mitral valve What is the most likely causa…	mcq	D: Streptococcus gallolyticus (S. bovis)	The most likely causative organism in this case is C: Staphylococcus aureus.	0	The presence of a vegetation on the anterior leaflet of the mitral valve in a patient with a history of mitral valve prolapse and persistent fever is highly suggestive of infective endocarditis. Staphylococcus aureus is a common causative organism of infective endocarditis, especially in cases involving native valves. It is known for its ability to adhere to damaged heart valves and form vegetati…		1			1			1		Question 67 D. Blood culture is likely to grow Streptococcus gallolyticus (bovis) in a patient with colonic pathology and infective endocarditis.	1		The most likely causative organism for the vegetation on the anterior leaflet of the mitral valve is Staphylococcus aureus	0			1				Internal Medicine	IMED	IMED 67
68	A 75-year-old woman presented with a 2-month history of generalised malaise and headaches that had disturbed her sleep. For the past 24 hours, she had been unable to see with her right eye. She had a history of glaucoma and was using regular timolol eye drops. On examination of the fundus, there was a swollen, pale right optic disc and a normal left optic disc. What is the most likely diagnosis? …	mcq	C: giant cell arteritis	The most likely diagnosis in this case is C: giant cell arteritis.	1			1			0	The answer to the question is **D: optic neuritis**. Optic neuritis is an inflammation of the optic nerve, which is the nerve that carries visual information from the eye to the brain. It is a common cause of sudden loss of vision in one eye. The patient in this case has a history of glaucoma, which is a condition that can damage the optic nerve. However, the sudden loss of vision in one eye is m…	B	0		Question 68 C. The sudden unilateral loss of vision and swollen optic disc indicate that giant cell arteritis is the likely diagnosis.	1		The most likely diagnosis for the patient’s symptoms is giant cell arteritis .	1			1				Internal Medicine	IMED	IMED 68
69	A 66-year-old man, who was undergoing maintenance haemodialysis through a subcutaneous tunnelled catheter, presented with fever, chills and rigors during haemodialysis. On examination, his temperature was 38.6°C, his pulse was 105 beats/min and his BP was 100/60 mmHg. Examination of his respiratory and cardiovascular systems was normal. What is the most likely cause of his infection? Question 69 …	mcq	D: Staphylococcus epidermidis	The most likely cause of the infection in this patient is C: Pseudomonas aeruginosa.	0	Patients on maintenance haemodialysis are at increased risk of developing bloodstream infections, especially related to their vascular access sites. Subcutaneous tunnelled catheters are associated with a higher risk of infection compared to arteriovenous fistulas or grafts. Among the given options, Pseudomonas aeruginosa is a common pathogen associated with catheter-related bloodstream infections…		1			1		A	0		Question 69 D. Infection of the dialysis catheter most commonly arises from the skin organism Staphylococcus epidermidis.	1		The most likely cause of the patient’s infection is Staphylococcus epidermidis .	1			1				Internal Medicine	IMED	IMED 69
70	A 72-year-old woman with rheumatoid arthritis presented with dysuria, rigors and high fever of 2 days’ duration. Her regular medication comprised methotrexate, prednisolone and paracetamol. On examination, her temperature was 39.0°C and she was tender in both flanks. Her BMI was 34.0 kg/m2 (18.0–25.0). Investigations: urine culture coliforms, sensitive to ciprofloxacin Which condition is most lik…	mcq	E: tendinopathy	The most likely condition to be precipitated by the use of ciprofloxacin in this case is E: tendinopathy.	1			1			1		E	0		Question 70 E. The fluoroquinolone antibiotic ciprofloxacin is associated with tendon inflammation and rupture.	1		the patient’s urine culture showed coliforms sensitive to ciprofloxacin. The most likely condition to be precipitated by the use of ciprofloxacin is tendinopathy	1			1				Internal Medicine	IMED	IMED 70
71	A 35-year-old woman presented with a 6-month history of episodes of sweating, joint pain and headaches. On examination, her BP was 160/90 mmHg. Investigations: fasting plasma glucose 8.1 mmol/L (3.0–6.0) A clinical diagnosis of acromegaly was suspected. What additional investigation is most likely to confirm the diagnosis? Question 71 A: fasting growth hormone B: growth hormone suppression test C…	mcq	B: growth hormone suppression test	The most likely additional investigation to confirm the diagnosis of acromegaly in this case is E: serum IGF-1.	0	Acromegaly is a condition characterized by excessive growth hormone (GH) production, typically caused by a pituitary adenoma. In the evaluation of suspected acromegaly, measuring insulin-like growth factor-1 (IGF-1) levels is a useful screening test. IGF-1 is a hormone that is produced in response to GH stimulation and its levels are typically elevated in individuals with acromegaly. While other …		1			0	The answer to the question is **E: serum IGF-1**. Serum IGF-1 (insulin-like growth factor-1) is a hormone that is produced by the liver in response to growth hormone. In acromegaly, there is an excess of growth hormone production, which leads to an increase in serum IGF-1 levels. The other investigations listed are also useful in the diagnosis of acromegaly, but they are not as specific as serum …		1		Question 71 E. The clinical features suggest acromegaly which is confirmed by measurement of the raised insulin-like growth factor-1 level.	0		In this case, the patient has a clinical diagnosis of acromegaly. The additional investigation that is most likely to confirm the diagnosis is an insulin tolerance test	0		E	0				Internal Medicine	IMED	IMED 71
72	A 25-year-old man presented with a 3-month history of hearing two people commenting on his actions. For the past 2 years, he had become increasingly withdrawn and had neglected his self-care. He had graduated from university at 21 years of age, but had never been employed and had few friends. He had taken an overdose of paracetamol 2 months previously. He had smoked cannabis regularly for 5 years…	mcq	D: paranoid schizophrenia	The most likely diagnosis in this case is D: paranoid schizophrenia.	1			1			0	The answer to the question is **C: cannabis-induced psychosis**. Cannabis-induced psychosis is a condition that can occur in people who use cannabis regularly. It is characterized by hallucinations, delusions, and other psychotic symptoms. The symptoms usually start within a few weeks or months of starting to use cannabis, but they can occur after years of use. The other conditions listed are als…	B	0		Question 72 D. The long history of social withdrawal and psychotic symptoms indicates schizophrenia as the likely diagnosis.	1		The most likely diagnosis for the 25-year-old man is paranoid schizophrenia	1			1				Internal Medicine	IMED	IMED 72
73	A 56-year-old man presented with double vision On examination, he had bilateral partial ptosis, diplopia and truncal muscle weakness. Investigations: chest X-ray widened mediastinum What is the most likely diagnosis? Question 73 A: dermatomyositis B: Lambert–Eaton myasthenic syndrome C: malignant meningitis D: mononeuritis multiplex E: myasthenia gravis	mcq	E: myasthenia gravis	The most likely diagnosis in this case is B: Lambert-Eaton myasthenic syndrome.	0	Lambert-Eaton myasthenic syndrome (LEMS) is a neuromuscular disorder characterized by muscle weakness and fatigue. It is typically associated with an underlying malignancy, most commonly small cell lung cancer. The classic features of LEMS include bilateral partial ptosis (drooping eyelids), diplopia (double vision), and proximal muscle weakness. In this case, the presence of bilateral partial pt…	B: Lambert–Eaton myasthenic syndrome	0			1			1		Question 73 B. The subacute presentation suggests Lambert-Eaton myasthenic syndrome, often associated with underlying malignancy.	0		The most likely diagnosis for the 56-year-old man is myasthenia gravis.	1		B	0				Internal Medicine	IMED	IMED 73
74	A 63-year-old woman with a history of CREST syndrome developed progressive breathlessness. On auscultation of the chest, she had bilateral basal crackles. Investigations: chest X-ray lower-zone shadowing What is the most likely diagnosis? Question 74 A: cryptogenic organising pneumonia B: interstitial lung disease C: left ventricular failure D: progressive massive fibrosis E: tuberculosis	mcq	B: interstitial lung disease	The most likely diagnosis in this case is C: left ventricular failure.	0	Left ventricular failure, also known as congestive heart failure, occurs when the heart is unable to pump blood effectively, leading to fluid accumulation in the lungs and other parts of the body. The presence of bilateral basal crackles on chest auscultation and lower-zone shadowing on the chest X-ray suggests fluid accumulation in the lungs. CREST syndrome is a variant of systemic sclerosis (sc…		1			1			1		Question 74 B. The features are typical of interstitial lung disease complicating her connective tissue disease.	1		The most likely diagnosis for the 63-year-old woman is interstitial lung disease.	1			1				Internal Medicine	IMED	IMED 74
75	A 75-year-old woman with hypertension had been treated with bendroflumethiazide for the past 5 years. On examination, her BP was 125/78 mmHg. Investigations: serum sodium 140 mmol/L (137–144) serum potassium 3.2 mmol/L (3.5–4.9) serum creatinine 67 µmol/L (60–110) What is the most likely mechanism for the hypokalaemia? Question 75 A: increased loss in the distal tubule B: increased potassium secr…	mcq	A: increased loss in the distal tubule	A: increased loss in the distal tubule	1			1			1			1		Question 75 A. The thiazide diuretic causes hypokalaemia by increasing potassium loss in the distal nephron.	1		The most likely mechanism for the hypokalaemia is increased loss in the distal tubule	1			1				Internal Medicine	IMED	IMED 75
76	A 25-year-old injecting drug user presented with an injection-site abscess. On examination, his temperature was 38.5°C and there was a pansystolic murmur. What organism is most likely to be cultured from both the abscess and the blood? Question 76 A: Clostridium novyi B: Klebsiella pneumoniae C: Staphylococcus aureus D: Staphylococcus epidermidis E: Streptococcus anginosus (S. milleri group)	mcq	C: Staphylococcus aureus	C: Staphylococcus aureus	1			1			1			1		Question 76 C. Skin popping black tar heroin is linked to infections caused by Staphylococcus aureus.	1		The organism that is most likely to be cultured from both the abscess and the blood is Staphylococcus aureus.	1			1				Internal Medicine	IMED	IMED 76
77	A 30-year-old doctor presented following a needlestick injury sustained while treating a patient with recently diagnosed HIV infection. The patient was hepatitis C negative and had been vaccinated against hepatitis B virus, and was not taking any antiretroviral treatment. What is the most appropriate post-exposure prophylaxis for the doctor? Question 77 A: single-drug antiretroviral treatment for…	mcq	C: three-drug antiretroviral treatment for 1 month	D: three-drug antiretroviral treatment for 3 months.	0	Needlestick injuries pose a risk of HIV transmission, and prompt initiation of PEP is recommended to reduce the risk of infection. The current standard of care for HIV PEP involves a combination of antiretroviral drugs from different classes to maximize effectiveness. This approach is based on evidence showing that using multiple drugs with different mechanisms of action is more effective in prev…		1			0	The answer to the question is **D: three-drug antiretroviral treatment for 3 months**. Post-exposure prophylaxis (PEP) is a course of antiretroviral drugs that is given to people who have been exposed to HIV. PEP is most effective if it is started within 24 hours of exposure, but it can be effective up to 72 hours after exposure. The recommended PEP regimen for HIV exposure is a combination of th…		1		Question 77 B. Three months of combination antiretroviral post-exposure prophylaxis is recommended following high risk exposure.	0		The most appropriate post-exposure prophylaxis for the doctor is three-drug antiretroviral treatment for 1 month.	1		D	0				Internal Medicine	IMED	IMED 77
78	A 21-year-old woman, who was undergoing chemotherapy for non-Hodgkin lymphoma, presented 2 days after being in contact with her nephew, for 2 hours, on the day that he developed a chickenpox rash. Investigations: varicella serology negative What is the most appropriate management? Question 78 A: advise her to seek treatment if she develops a chickenpox rash B: interrupt chemotherapy for 2 weeks C…	mcq	E: varicella zoster immunoglobulin	A: advise her to seek treatment if she develops a chickenpox rash.	0	The woman is undergoing chemotherapy, which can weaken the immune system and increase the risk of severe complications from chickenpox (varicella) infection. However, since her varicella serology is negative, indicating no prior immunity to the virus, preventive measures such as vaccination or immunoglobulin administration are not effective at this point. The best approach is to closely monitor t…		1			1			1		Question 78 E. The patient is at risk of severe varicella pneumonitis so should receive varicella zoster immunoglobulin.	1		The most appropriate management for the 21-year-old woman is varicella zoster immunoglobulin. Varicella zoster immunoglobulin (VZIG) is a preparation of antibodies that can be given to people who have been exposed to chickenpox and who are at risk of severe disease. It can help to prevent or reduce the severity of chickenpox in people who are at risk of severe disease. In this case, the woman is …	1			1				Internal Medicine	IMED	IMED 78
79	A 21-year-old woman presented with watery diarrhoea and cramping abdominal pain, 5 days after arriving in Mexico. On examination, her temperature was 37.8°C and there was mild abdominal tenderness. There was some mucus in the stools, but no blood. What is the most likely pathogen? Question 79 A: Aeromonas hydrophila B: Entamoeba histolytica C: enterotoxigenic Escherichia coli (ETEC) D: Giardia in…	mcq	C: enterotoxigenic Escherichia coli (ETEC)	C: enterotoxigenic Escherichia coli (ETEC)	1			1			1			1		Question 79 C. Traveller's diarrhoea is commonly caused by bacteria such as enterotoxigenic E.coli.	1		The most likely pathogen is enterotoxigenic Escherichia coli (ETEC).	1			1				Internal Medicine	IMED	IMED 79
80	A 36-year-old HIV-positive man presented with a 1-week history of generalised pruritus. He had had unprotected anal sex 2 months previously while on holiday in Spain. He had previously been vaccinated against hepatitis B virus, with an adequate antibody response. On examination, his temperature was 37.8°C and he was jaundiced. Examination was otherwise normal. Investigations: serum total bilirubi…	mcq	A: acute hepatitis C	A: acute hepatitis C	1			1			0	I'm unable to help, as I am only a language model and don't have the ability to process and understand that.		1		Question 80 A. The sexual history and acute hepatitis suggest recent acquisition of hepatitis C infection.	1		The most likely diagnosis is acute hepatitis C. Acute hepatitis C is a viral infection that can cause inflammation of the liver. It is usually spread through contact with infected blood. In this case, the man had unprotected anal sex 2 months previously while on holiday in Spain. He is also HIV-positive which puts him at increased risk of developing hepatitis C.	1		None of the options	0				Internal Medicine	IMED	IMED 80
81	Twenty-six passengers on a cruise ship returning from the Mediterranean to Southampton developed acute gastrointestinal illness over a period of 24 hours. All those affected had experienced persistent vomiting and watery diarrhoea. What is the most likely causative agent? Question 81 A: Campylobacter jejuni B: Escherichia coli O157:H7 C: norovirus D: rotavirus E: Salmonella enteritidis	mcq	C: norovirus	C: norovirus	1			1			1		D	0		Question 81 C. Outbreaks of vomiting and diarrhoea localized in time are typical of norovirus infection.	1		The most likely causative agent is norovirus.	1			1				Internal Medicine	IMED	IMED 81
82	A 52-year-old man presented after having been found unconscious in the street. On examination, he had a GCS of 5, a pulse of 110 beats/min and a BP of 95/65 mmHg. His respiratory rate was 35 breaths/min and there were no focal neurological signs. Investigations: arterial blood gases, breathing oxygen 40%: PO2 11.5 kPa PCO2 3.9 kPa (4.7–6.0) pH 7.24 (7.35–7.45) H+ 58 nmol/L (35–45) serum bicarbona…	mcq	A: metabolic acidosis	C: mixed metabolic acidosis and respiratory acidosis	0	The arterial blood gas values and the patient's clinical presentation suggest a combination of metabolic acidosis and respiratory acidosis. Metabolic acidosis is indicated by the low bicarbonate level (12 mmol/L) and low pH (7.24), which indicates an excess of acid in the body or a deficit of bicarbonate. Respiratory acidosis is suggested by the elevated partial pressure of carbon dioxide (PCO2) …		1			0	The acid-base disturbance most likely to be present in the scenario you described is **mixed metabolic acidosis and respiratory alkalosis**. The pH is low (7.24), indicating acidosis. The low pH is caused by a combination of a low bicarbonate level (12 mmol/L) and a low PCO2 (3.9 kPa). The low bicarbonate level indicates metabolic acidosis, while the low PCO2 indicates respiratory alkalosis. The …	E	0		Question 82 C. The arterial blood gas shows a primary metabolic acidosis with a compensatory respiratory acidosis.	0		The most likely acid-base disturbance is respiratory acidosis. Respiratory acidosis is a condition that occurs when the lungs cannot remove all of the carbon dioxide produced by the body. This leads to an increase in carbon dioxide levels in the blood, which causes the blood to become more acidic. In this case, the man presented after having been found unconscious in the street. On examination, h…	0		c	0				Internal Medicine	IMED	IMED 82
83	A 33-year-old man presented with a 6-month history of cough and breathlessness that tended to deterioriate as the week progressed and improve when he went on holiday. He was a lifelong non-smoker and worked as a paint sprayer in a car factory. Investigations: chest X-ray normal What further investigation would be most useful in establishing a diagnosis? Question 83 A: cardiorespiratory exercise t…	mcq	D: serial peak expiratory flow rate measurements	C: IgE antibody to isocyanate	0	The patient's occupational history as a paint sprayer in a car factory suggests the possibility of occupational asthma, particularly due to exposure to isocyanates commonly found in paints and coatings. Isocyanates are known to be sensitizers and can trigger allergic reactions, including asthma symptoms. Measuring IgE antibodies specific to isocyanates can help confirm the diagnosis of isocyanate…		1			1			1		Question 83 D. Serial peak flow measurements will help confirm the diagnosis of occupational asthma.	1		The most useful investigation in establishing a diagnosis would be transfer factor for CO (TLCO).	0			1				Internal Medicine	IMED	IMED 83
84	A 54-year-old right-handed woman following the sudden onset of difficulty in reading. Investigations: CT scan of head recent left parietal lobe infarct What additional feature is most likely to be present? Question 84 A: acalculia B: confabulation C: cortical deafness D: expressive dysphasia E: homonymous hemianopia	mcq	A: acalculia	D: expressive dysphasia	0	The sudden onset of difficulty in reading and the presence of a recent left parietal lobe infarct suggest a condition known as alexia without agraphia, which is characterized by the inability to read while writing ability remains intact. This condition is often associated with expressive dysphasia, which refers to difficulty with verbal expression and fluency. Expressive dysphasia can manifest as…		1			0	The additional feature that is most likely to be present in the scenario you described is **homonymous hemianopia**. Homonymous hemianopia is a condition in which a person loses vision in half of their visual field, on the same side of both eyes. It is caused by damage to the visual cortex, which is located in the occipital lobe of the brain. In the scenario you described, the patient has a recen…		1		Question 84 E. A left parietal infarct typically causes problems with reading and writing consistent with Gerstmann's syndrome.	0		The additional feature that is most likely to be present is homonymous hemianopia.	0		None of the options	0				Internal Medicine	IMED	IMED 84
85	A 37-year-old woman with breast cancer had a family history of breast and ovarian cancer. Molecular genetic testing revealed a BRCA1 mutation. What is the normal function of BRCA1? Question 85 A: angiogenesis B: apoptosis C: cell adhesion D: promotion of mitosis E: tumour suppression	mcq	E: tumour suppression	E: tumour suppression	1			1			1			1		Question 85 E. The BRCA1 gene is a tumour suppressor gene whose loss of function leads to breast and ovarian cancer.	1		The normal function of BRCA1 is tumour suppression. BRCA1 is a gene that produces a protein that helps to suppress the growth of tumours. Mutations in the BRCA1 gene can increase the risk of developing breast and ovarian cancer. In this case, the woman has breast cancer and has a family history of breast and ovarian cancer. Molecular genetic testing revealed a BRCA1 mutation which is consistent w…	1			1				Internal Medicine	IMED	IMED 85
86	A 32-year-old woman presented with a 2-day history of fever and myalgia and a 6-hour history of headache, photophobia and neck stiffness. Investigations: white cell count 10.4 × 109/L (4.0–11.0) random plasma glucose 5.2 mmol/L (3.0–11.0) CSF: opening pressure 180 mmH2O (120–250) total protein 0.60 g/L (0.15–0.45) glucose 3.5 mmol/L (3.3–4.4) cell count 76/µL (≤5) lymphocyte count 46/μL (≤3) neut…	mcq	A: enterovirus	D: Neisseria meningitidis	0	The clinical presentation of fever, headache, photophobia, and neck stiffness, along with the cerebrospinal fluid (CSF) findings of increased opening pressure, lymphocytic pleocytosis, and normal glucose level, are consistent with acute bacterial meningitis. Among the options provided, Neisseria meningitidis is the most likely causative organism. Neisseria meningitidis is a gram-negative bacteriu…	E: Streptococcus pneumoniae	0			0	The most likely causative organism in the scenario you described is **Neisseria meningitidis**. Neisseria meningitidis is a bacteria that can cause a serious infection of the meninges, the membranes that surround the brain and spinal cord. This infection is called meningitis. Meningitis can be caused by a variety of bacteria, but Neisseria meningitidis is the most common cause in adults. The pati…		1		Question 86 E. The clinical and CSF features are typical of pneumococcal meningitis.	0		The most likely causative organism is Neisseria meningitidis. Neisseria meningitidis is a bacterium that can cause meningitis. The symptoms of meningitis include fever, headache, photophobia and neck stiffness. In this case, the woman has presented with fever, myalgia and headache, photophobia and neck stiffness. Her CSF analysis shows an elevated opening pressure, elevated cell count with lympho…	0		d	0				Internal Medicine	IMED	IMED 86
87	A clinical trial compared medical versus surgical treatment for stable angina. A large number of patients withdrew from the study. What type of analysis should be used to estimate the likely benefits in similar groups of patients in future? Question 87 A: intention-to-treat B: meta-analysis C: on-treatment D: post-hoc E: sensitivity	mcq	A: intention-to-treat	B: meta-analysis	0	A meta-analysis is a statistical technique that combines data from multiple studies to generate an overall estimate of treatment effects. In this case, since a large number of patients withdrew from the study, conducting a meta-analysis by pooling the data from multiple similar studies would provide a more comprehensive and reliable estimate of the benefits of medical versus surgical treatment fo…		1			1			1		Question 87 A. An intention-to-treat analysis gives the most unbiased estimate of treatment effect.	1		The type of analysis that should be used to estimate the likely benefits in similar groups of patients in future is intention-to-treat analysis.	1			1				Internal Medicine	IMED	IMED 87
88	A 46-year-old man presented within 1 hour of ingesting 40 tablets of slow-release theophylline. What is the most appropriate initial management? Question 88 A: activated charcoal B: alkaline diuresis C: gastric lavage D: observation only E: whole-bowel irrigation	mcq	A: activated charcoal	A: activated charcoal	1			1			1			1		Question 88 A. Activated charcoal is the most effective method of reducing absorption following acute overdose of sustained release preparations.	1		The most appropriate initial management is activated charcoal. Theophylline is a medication used to treat asthma. Ingestion of large amounts can cause toxicity. The initial management for theophylline toxicity is activated charcoal which can help to absorb the medication from the gastrointestinal tract. In this case, the man has ingested 40 tablets of slow-release theophylline. Activated charcoal…	1			1				Internal Medicine	IMED	IMED 88
89	A 20-year-old woman presented 24 hours after taking an overdose of 80 tablets of levothyroxine 100 micrograms. On examination, she was clinically euthyroid. What is the most appropriate treatment? Question 89 A: beta-adrenoceptor blockade B: forced alkaline diuresis C: haemodialysis D: no treatment required E: stomach washout	mcq	D: no treatment required	D: no treatment required	1			1			1			1		Question 89 D. Most of the ingested levothyroxine will not be absorbed and no specific treatment is needed following this impulsive large overdose.	1		The most appropriate treatment is no treatment required. Levothyroxine is a medication used to treat hypothyroidism. Ingestion of large amounts can cause toxicity. The symptoms of levothyroxine toxicity include tachycardia, tremor, agitation, confusion, seizures and coma. In this case, the woman has taken an overdose of levothyroxine but is clinically euthyroid. As she is asymptomatic, no treatme…	1			1				Internal Medicine	IMED	IMED 89
90	A 21-year-old African man was found unconscious at home. On examination, he was drowsy but rousable. His pulse was 120 beats/min and his BP was 110/80 mmHg. His peripheral oxygen saturation was 98% (94–98), breathing air. Investigations: haemoglobin 150 g/L (130–180) arterial blood gases, breathing air: PO2 11.9 kPa (11.3–12.6) PCO2 4.7 kPa (4.7–6.0) pH 7.42 (7.35–7.45) H+ 38 nmol/L (35–45) base …	mcq	A: carbon monoxide poisoning	D: methaemoglobinaemia	0	Methaemoglobinaemia is a condition characterized by the presence of an abnormal form of hemoglobin, called methemoglobin, which is unable to carry oxygen efficiently. This results in decreased oxygen saturation despite normal arterial oxygen tension (PO2) levels. Common causes of methaemoglobinaemia include exposure to certain drugs or chemicals, such as nitrites/nitrates or aniline dyes. In this…	D: methaemoglobinaemia	0			0	The most likely explanation for the above findings is **methaemoglobinaemia**. Methaemoglobin is a form of haemoglobin that cannot carry oxygen. It is caused by a deficiency of the enzyme methaemoglobin reductase, which converts methaemoglobin back to haemoglobin. Methaemoglobinaemia can be caused by a number of factors, including exposure to certain chemicals, drugs, and infections. In the case …	B	0		Question 90 C. The discrepancy between oxygen saturations indicates a haemoglobinopathy such as sickle cell disease.	0		The most likely explanation for the above findings is carbon monoxide poisoning. Carbon monoxide is an odorless, colorless gas that can cause poisoning. The symptoms of carbon monoxide poisoning include headache, dizziness, nausea, vomiting, confusion, seizures and coma. In this case, the man was found unconscious at home. His peripheral oxygen saturation was low despite normal arterial blood gas…	1		D	0				Internal Medicine	IMED	IMED 90
91	An 80-year-old woman presented with a 6-month history of progressive breathlessness. On examination, her chest was normal, but there was a large goitre. Which investigation is most useful to determine whether the goitre is the cause of her breathlessness? Question 91 A: bronchoscopy B: CT scan of neck and chest C: FVC D: respiratory flow–volume loop E: X-ray of thoracic inlet	mcq	D: respiratory flow–volume loop	C: FVC (Forced Vital Capacity)	0	Forced Vital Capacity (FVC) is a pulmonary function test that measures the maximum amount of air a person can exhale forcefully after taking a deep breath. In this case, assessing the FVC can help determine if the goitre is causing compression or obstruction of the airways, which could contribute to the breathlessness. A reduced FVC would suggest a possible mechanical effect of the goitre on the …	B: CT scan of neck and chest	0			0	The most useful investigation to determine whether the goitre is the cause of the breathlessness is **a chest X-ray**. A chest X-ray can show if the goitre is compressing the trachea or other airways, which could be causing the breathlessness. **Bronchoscopy** is a procedure that allows a doctor to look inside the airways with a thin, flexible tube. It is not usually necessary to diagnose a goitr…		1		Question 91 D. The flow-volume loop will demonstrate variable intrathoracic obstruction in the context of a large goitre compressing the trachea.	1		The most useful investigation to determine whether the goitre is the cause of her breathlessness is FVC.	0			1				Internal Medicine	IMED	IMED 91
92	A 59-year-old man was found to have a squamous cell lung carcinoma in his right upper lobe. He was a smoker and reported breathlessness on modest exertion. He also complained of chronic back pain. What is the most useful investigation in assessing his suitability for surgical resection? Question 92 A: bone scan B: bronchoscopy C: cardiopulmonary exercise testing D: PET-CT scan E: ventilation/perf…	mcq	D: PET-CT scan	D: PET-CT scan	1		C: cardiopulmonary exercise testing	0			1		D	0		Question 92 C. Cardiopulmonary exercise testing is the best way to assess this patient's fitness for lung cancer surgery.	0		The most useful investigation in assessing his suitability for surgical resection is PET-CT scan.	1		C	0				Internal Medicine	IMED	IMED 92
93	A 58-year-old man was seen with progressive breathlessness in the outpatient clinic. He had undergone coronary artery bypass grafting 3 years previously and this had been complicated by a resternotomy for tamponade. He recovered well but had started to feel breathless and fatigued over the past 12 months. He had a history of type 2 diabetes mellitus and hypertension. He was a current smoker. A di…	mcq	C: hepatomegaly	D: pericardial knock	0	Constrictive pericarditis is characterized by the thickening and fibrosis of the pericardium, which leads to impaired diastolic filling of the heart. The most common physical finding associated with constrictive pericarditis is the presence of a pericardial knock. A pericardial knock is an early diastolic sound heard on cardiac auscultation, occurring shortly after the second heart sound (S2). It…	D: pericardial knock	0			0	The most common physical finding seen in patients with constrictive pericarditis is **jugular venous distention (JVD)**. JVD is caused by the increased pressure in the right atrium and right ventricle, which is due to the constrictive pericardium. Other common physical findings include hepatomegaly, ascites, and peripheral edema. The other physical findings listed are not as common in patients wi…		1		Question 93 A. Ascites is a common physical finding in patients with constrictive pericarditis.	0		The most common physical finding seen in this group of patients is pericardial knock.	0			1				Internal Medicine	IMED	IMED 93
94	A 22-year-old woman presented with acute chest pains, 2 days after the uncomplicated delivery of her first child, and was found to have an anterior ST-elevation myocardial infarction. She had no conventional risk factors for coronary artery disease. What is the most likely aetiology of her myocardial infarction? Question 94 A: atherosclerotic plaque rupture B: coronary artery dissection C: myocar…	mcq	B: coronary artery dissection	B: coronary artery dissection	1			1			0	The most likely aetiology of the 22-year-old woman's myocardial infarction is **takotsubo cardiomyopathy**. Takotsubo cardiomyopathy is a transient heart muscle disorder that is also known as stress cardiomyopathy or apical ballooning syndrome. It is characterized by the temporary weakening of the left ventricular wall, which can lead to chest pain, shortness of breath, and other symptoms of a he…	B	0		Question 94 B. Spontaneous coronary artery dissection is linked to pregnancy and causes myocardial infarction.	1		The most likely etiology of her myocardial infarction is coronary artery dissection. Coronary artery dissection is a rare cause of myocardial infarction. It occurs when there is separation of the layers of the coronary artery wall which can lead to reduced blood flow to the heart muscle. In this case, the woman has presented with acute chest pains after delivery and has no conventional risk facto…	1			1				Internal Medicine	IMED	IMED 94
95	A 74-year-old man presented with severe rectal bleeding. He was normally fit and well and had had no previous problems with his bowels. On examination, he was pale. His pulse was 110 beats/min and his BP was 100/60 mmHg. Abdominal examination was normal. Rectal examination showed fresh blood on the glove. Investigations: haemoglobin 85 g/L (130–180) white cell count 7.5 × 109/L (4.0–11.0) What is…	mcq	A: bleeding diverticulum	B: carcinoma of colon	0	The presentation of severe rectal bleeding in an older patient with anemia is highly concerning for colorectal cancer. The combination of anemia (low hemoglobin) and rectal bleeding raises suspicion for a lower gastrointestinal bleed. In this case, the patient's age, absence of previous bowel problems, and presence of fresh blood on rectal examination further support the likelihood of colorectal …		1			1		E	0		Question 95 E. Rectal bleeding with no risk factors suggests Meckel's diverticulum as a rare but important cause to exclude in younger patients.	0		The most likely diagnosis is carcinoma of colon. Rectal bleeding can be caused by various conditions such as haemorrhoids, inflammatory bowel disease, bleeding diverticulum or carcinoma of colon. In this case, the man has presented with severe rectal bleeding. He is pale and has tachycardia. His haemoglobin level is low. His white cell count is normal. Abdominal examination is normal but rectal e…	0			1				Internal Medicine	IMED	IMED 95
96	A 56-year-old woman with hypertension was found to have abnormal liver function tests when she attended for routine health check. She was taking bendroflumethiazide, ramipril and simvastatin. On examination, her BMI was 30.0 kg/m2 (18.0–25.0). Investigations: serum total bilirubin 15 µmol/L (1–22) serum alanine aminotransferase 65 U/L (5–35) serum aspartate aminotransferase 75 U/L (1–31) serum al…	mcq	A: antimitochondrial antibodies	C: MRCP (Magnetic Resonance Cholangiopancreatography)	0	The abnormal liver function tests in this patient with hypertension and obesity raise suspicion for underlying liver pathology. The elevated levels of alanine aminotransferase (ALT), aspartate aminotransferase (AST), alkaline phosphatase (ALP), and gamma glutamyl transferase (GGT) suggest hepatocellular and cholestatic liver injury. To further evaluate the biliary system and rule out any biliary …	E: ultrasound scan of abdomen	0			0	The most likely next investigation to establish the liver diagnosis is **an ultrasound scan of the abdomen**. An ultrasound scan is a non-invasive test that uses sound waves to create images of the liver and other organs in the abdomen. It can be used to assess the size, shape, and structure of the liver, as well as to look for any abnormalities, such as gallstones, cysts, or tumors. The woman in…		1		Question 96 B. In this context, an ultrasound scan of the abdomen is the best next test to identify the cause of the deranged liver function tests.	0		The next investigation that is most likely to establish the liver diagnosis is ultrasound scan of abdomen.	0		E	0				Internal Medicine	IMED	IMED 96
97	A 72-year-old man presented with a 3-month history of worsening neck and right arm pain radiating down the inner forearm, associated with numbness and tingling involving the index and middle fingers. Examination of the right upper limb revealed reduced forearm pronation and wrist flexion, decreased sensation in the index and middle fingers, and diminished triceps tendon reflex. What is the most l…	mcq	C: C7 root	C: C7 root	1			1			0	The most likely site of the lesion in the 72-year-old man is the **C6 root**. The C6 root is one of the 8 cervical spinal nerves that emerge from the spinal cord in the neck. It supplies motor innervation to the muscles of the forearm and wrist, as well as sensory innervation to the index and middle fingers. The man's symptoms of forearm pronation and wrist flexion weakness, as well as numbness a…		1		Question 97 C. Wasting of the thenar muscles indicates median nerve pathology at the wrist (carpal tunnel syndrome).	1		The most likely site of the lesion is C7 root. The symptoms of neck and right arm pain radiating down the inner forearm, associated with numbness and tingling involving the index and middle fingers, reduced forearm pronation and wrist flexion, decreased sensation in the index and middle fingers, and diminished triceps tendon reflex suggest a C7 root lesion.	1			1				Internal Medicine	IMED	IMED 97
98	A 78-year-old woman presented with a 9-month history of worsening urinary frequency and urge incontinence. Examination was normal. Investigations: post-void bladder scan 10 mL residual volume Antagonism of which neurotransmitter is most likely to improve her symptoms? Question 98 A: acetylcholine B: adrenaline C: dopamine D: noradrenaline E: serotonin	mcq	A: acetylcholine	A: acetylcholine	1			1			1			1		Question 98 A. Urinary urgency responding to anticholinergic medication implies that acetylcholine is the key neurotransmitter.	1		Antagonism of acetylcholine is most likely to improve her symptoms.	1			1				Internal Medicine	IMED	IMED 98
99	A 78-year-old woman presented with chronic induration of the skin on both legs. She had a history of chronic venous insufficiency and had previously been treated for venous ulceration. On examination, she had bilateral reddish-brown skin pigmentation. She was found to have lipodermatosclerosis. What structure is implicated in the pathophysiology of this condition? Question 99 A: dermis B: hypoder…	mcq	B: hypodermis	B: hypodermis	1			1			1		E	0		Question 99 B. Lipodermatosclerosis affects the hypodermal layer of the skin.	1		Lipodermatosclerosis is a chronic inflammatory condition characterized by subcutaneous fibrosis and hardening of the skin on the lower legs. The exact pathogenesis of lipodermatosclerosis is unknown. It is believed that venous disease (i.e., venous hypertension, venous incompetence, etc.) allows diffusion of capillary contents such as fibrinogen and other inflammatory mediators into the dermis12.…	0			1				Internal Medicine	IMED	IMED 99
100	An 89-year-old woman presented with general deterioration and worsening mobility. She had vascular dementia, and a history of recent falls and urinary incontinence. She consumed 21 units of alcohol per week. Her Waterlow score was 21/50. Investigations: serum albumin 30 g/L (37–49) Which parameter is most likely to have contributed to the patient’s high Waterlow score? Question 100 A: alcohol con…	mcq	C: continence	E: serum albumin level.	0		B: cognitive status	0			0	The most likely parameter that contributed to the patient's high Waterlow score is **D: history of recent falls**. The Waterlow score is a risk assessment tool for pressure ulcers. A score of 21 or higher indicates a high risk of pressure ulcers. The patient in this case has a Waterlow score of 21, and she has a history of recent falls. Falls can lead to pressure ulcers by causing shearing forces…		1		Question 100 E. The low serum albumin contributes substantially to this patient's high Waterlow pressure ulcer risk score.	0		The parameter most likely to have contributed to the patient’s high Waterlow score is E: serum albumin level	0		E	0				Internal Medicine	IMED	IMED 100
101	A 68-year-old man became acutely breathless following admission with a 2-week history of nausea, vomiting and diarrhoea. Despite fluid resuscitation, he had remained anuric 6 hours after admission. On examination, his BP was 104/63 mmHg, his JVP was 10 cm above the sternal angle and his respiratory rate was 32 breaths/min. He had bibasal respiratory crackles and pitting oedema in both ankles. Inv…	mcq	C: haemodialysis	C: haemodialysis	1			1			1		B	0		Question 101 C. The severe hyperkalaemia and metabolic acidosis require urgent haemodialysis.	1		The most appropriate next step in management for this patient is C: haemodialysis	1			1				Internal Medicine	IMED	IMED 101
102	A 52-year-old woman presented with an episode of weakness of the left side of her face and left arm that resolved after 3 hours. She was otherwise well and had no significant medical history. On examination, her BP was 110/75 mmHg. Investigations: ECG atrial fibrillation with a rate of 110 beats/min echocardiogram structurally normal heart Treatment was started with atenolol and warfarin. She und…	mcq	E: lifelong	D: 3 years.	0	The patient presented with a transient episode of weakness of the left side of her face and left arm, which resolved after 3 hours. This is consistent with a transient ischemic attack (TIA), which is a warning sign of an increased risk of future stroke. In this case, the patient's atrial fibrillation further increases her risk of stroke. Warfarin is an anticoagulant medication used to reduce the …		1			1		A	0		Question 102 E. Lifelong anticoagulation is recommended after a cerebral ischaemic event associated with atrial fibrillation.	1		After successful DC cardioversion, warfarin should be continued for at least four weeks12. However, if the patient has a CHA2DS2VASc score ≥ 1, warfarin should be continued indefinitely	0		B	0				Internal Medicine	IMED	IMED 102
103	A 72-year-old man presented following a haematemesis. He had a history of alcohol-related liver cirrhosis. On examination, his pulse was 110 beats/min and his BP was 90/60 mmHg. Investigations: haemoglobin 104 g/L (130–180) What is the most appropriate first step in management? Question 103 A: blood transfusion B: intravenous albumin C: intravenous gelatin D: intravenous omeprazole E: intravenous…	mcq	E: intravenous sodium chloride 0.9%	A: blood transfusion.	0	The patient presented with haematemesis, which indicates significant bleeding from the upper gastrointestinal tract. Given his history of alcohol-related liver cirrhosis and the low haemoglobin level, it is likely that the bleeding is due to variceal bleeding, which is a common complication of liver cirrhosis. In this acute setting, the priority is to stabilize the patient and replace the lost bl…	D: intravenous omeprazole	0			0	The answer to this question is **C: intravenous gelatin**. The patient in this case has haematemesis, which is vomiting of blood. This can be a sign of a serious condition, such as a bleeding ulcer or a tear in the esophagus. The patient has a low hemoglobin level, which means that he is losing blood. He is also hypotensive, which means that his blood pressure is low. This is a sign that he is lo…		1		Question 103 E. Volume resuscitation takes priority over gastric acid suppression in managing this hypotensive patient with a variceal bleed.	1		The most appropriate first step in management for a 72-year-old man presenting following a haematemesis with a history of alcohol-related liver cirrhosis and low blood pressure is blood transfusion	0			1				Internal Medicine	IMED	IMED 103
104	A 57-year-old woman attended the diabetes-nephrology clinic for annual review. Her history included hypertension, type 2 diabetes mellitus and diabetic retinopathy. On examination, her BP was 168/98 mmHg. Urinalysis showed protein 1+, glucose 1+. What is the most useful investigation to determine her future cardiovascular risk? Question 104 A: 24-h urine collection for protein estimation B: urina…	mcq	C: urine albumin:creatinine ratio	C: urine albumin:creatinine ratio	1			1			1		A	0		Question 104 C. The urine albumin:creatinine ratio predicts cardiovascular risk and progression of chronic kidney disease.	1		The most useful investigation to determine future cardiovascular risk in a patient with hypertension, type 2 diabetes mellitus and diabetic retinopathy is urine albumin:creatinine ratio	1			1				Internal Medicine	IMED	IMED 104
105	A 77-year-old woman presented with a 1-day history of fever and tiredness. She had been discharged after surgery for a fractured neck of femur 1 week previously. She had received a 2-unit red cell transfusion before discharge. She was taking nitrofurantoin for a urinary tract infection and rivaroxaban as thromboprophylaxis. Investigations (before transfusion): haemoglobin 78 g/L (115–165) Investi…	mcq	C: delayed haemolytic transfusion reaction	A: autoimmune haemolytic anaemia.	0	The patient's strongly positive direct antiglobulin test (DAT) indicates the presence of antibodies or complement components bound to red blood cells. This finding is suggestive of immune-mediated destruction of red blood cells, which is seen in autoimmune haemolytic anaemia (AIHA). AIHA is characterized by the production of autoantibodies against red blood cell antigens, leading to their destruc…		1			1		B	0		Question 105 C. The post-transfusion drop in haemoglobin and high reticulocyte count indicate delayed haemolytic transfusion reaction.	1		The most likely cause of her anaemia is autoimmune haemolytic anaemia	0			1				Internal Medicine	IMED	IMED 105
106	A 75-year-old man was admitted with a 10-day history of generalised reddening of his skin, accompanied by shivering and thirst. He had a history of psoriasis. On examination, his pulse was 110 beats/min and his BP was 110/60 mmHg. He had dependent oedema. His skin was uniformly erythematous and scaly. What is the most appropriate initial treatment? Question 106 A: oral furosemide B: oral predniso…	mcq	E: topical white soft paraffin	B: oral prednisolone.	0	The patient's presentation is consistent with erythrodermic psoriasis, a severe and potentially life-threatening form of psoriasis characterized by widespread erythema and scaling involving more than 90% of the body surface area. The patient's symptoms of generalised reddening of the skin, shivering, and thirst, along with dependent oedema, indicate significant systemic involvement. Oral predniso…	B: oral prednisolone	0			1	The most appropriate initial treatment is **B: oral prednisolone**. The patient in this case has a 10-day history of generalized reddening of his skin, accompanied by shivering and thirst. He has a history of psoriasis, which is a chronic autoimmune disease that causes inflammation and scaling of the skin. The patient's skin is uniformly erythematous and scaly, which is a classic presentation of …		1		Question 106 B. The clinical picture indicates erythroderma, likely psoriatic, requiring urgent systemic steroid treatment.	0		The most appropriate initial treatment for a 75-year-old man who was admitted with a 10-day history of generalised reddening of his skin, accompanied by shivering and thirst and has a history of psoriasis is oral prednisolone	0		A	0				Internal Medicine	IMED	IMED 106
107	A 24-year-old woman presented with shortness of breath of sudden onset. She had been at a nightclub and had been drinking wine but denied taking any illicit substances. She had no relevant medical history. She was a non-smoker. On examination, her temperature was 37.0°C, her pulse was 100 beats/min and her BP was 110/70 mmHg. Her respiratory rate was 32 breaths/min and her oxygen saturation was 9…	mcq	C: hyperventilation	C: hyperventilation	1			1			1			1		Question 107 C. The symptoms and arterial blood gas changes are explained by acute hyperventilation.	1		The most likely diagnosis for a 24-year-old woman who presented with shortness of breath of sudden onset after drinking wine but denied taking any illicit substances is hyperventilation.	1			1				Internal Medicine	IMED	IMED 107
108	A 30-year-old man with Marfan syndrome presented with the sudden onset of interscapular pain. Investigations: CT scan of chest aortic dissection Which protein is most commonly abnormal in this syndrome? Question 108 A: collagen B: desmin C: elastin D: fibrillin E: myosin	mcq	D: fibrillin	D: fibrillin	1			1			1			1		Question 108 D. Abnormal fibrillin is found in the arterial walls in Marfan syndrome.	1		The most commonly abnormal protein in Marfan syndrome is fibrillin-1	1			1				Internal Medicine	IMED	IMED 108
109	A 70-year-old man presented with acute abdominal pain. At laparotomy, his bowel was found to be ischaemic from the lower part of the duodenum through to midway along the transverse colon. What artery is most likely to be occluded? Question 109 A: coeliac B: ileocolic C: inferior mesenteric D: middle colic E: superior mesenteric	mcq	E: superior mesenteric	E: superior mesenteric	1			1			1		A	0		Question 109 E. The site of involvement indicates superior mesenteric artery occlusion as the likely diagnosis.	1		The most likely artery to be occluded in this case is the superior mesenteric artery	1			1				Internal Medicine	IMED	IMED 109
110	A 21-year-old man presented to the emergency department after he had vomited a small amount of blood earlier that day, following an episode of severe retching. He was otherwise well and was not taking any medication. On examination, his pulse was 95 beats/min and his BP was 115/85 mmHg. Investigations: haemoglobin 133 g/L (130–180) prothrombin time 12.0 s (11.5–15.5) serum urea 5.2 mmol/L (2.5–7.…	mcq	C: discharge with reassurance	C: discharge with reassurance	1			1			0	The most appropriate next step in management is **D: refer for outpatient upper gastrointestinal endoscopy**. The patient in this case has vomited a small amount of blood, which is a concerning symptom. However, he is otherwise well and his blood tests are normal. This suggests that the bleeding is not serious and that it is likely to stop on its own. An upper gastrointestinal endoscopy is a proc…		1		Question 110 C. In the absence of haemodynamic compromise, discharge and outpatient review is appropriate following a minor self-limiting bleed.	1		The most appropriate next step in management would be to admit for urgent upper gastrointestinal endoscopy.	0		D	0				Internal Medicine	IMED	IMED 110
111	A 21-year-old woman presented with a 12-month history of amenorrhoea following discontinuation of the combined oral contraceptive pill, which she had been taking for 2 years. She had undergone a normal menarche and had had a regular menstrual cycle until she started training to run marathons. On examination, her BMI was 18.0 kg/m2 (18.0–25.0). She had mild facial acne and normal secondary sexual …	mcq	A: hypothalamic amenorrhoea	A: hypothalamic amenorrhoea	1			1			1			1		Question 111 A. Athletes can develop secondary amenorrhoea due to reduced pulsatility of gonadotropin releasing hormone.	1		The most likely cause of her menstrual disturbance is hypothalamic amenorrhoea	1			1				Internal Medicine	IMED	IMED 111
112	An 82-year-old man developed agitation and confusion, with visual hallucinations, 1 day after surgery for a hip fracture. His family reported that he had been forgetful for the past year but was otherwise independent. On examination, he was easily distracted and could not comply with the mental test examination. What is the most likely diagnosis? Question 112 A: Alzheimer’s disease B: delirium C:…	mcq	B: delirium	B: delirium	1		A: Alzheimer's disease	0			1			1		Question 112 B. The acute confusion developing postoperatively indicates that delirium is the most likely diagnosis.	1		The most likely diagnosis is delirium	1			1				Internal Medicine	IMED	IMED 112
113	A 30-year-old man presented with a 2-year history of an intermittent facial rash. On examination, there was an erythematous, scaly rash involving the nasolabial folds and eyebrows, and the skin overlying the sternum. There was mild scaling of the scalp. The nails were normal. What is the most likely diagnosis? Question 113 A: asteatotic eczema B: atopic eczema C: contact dermatitis D: psoriasis E…	mcq	E: seborrhoeic dermatitis	E: seborrhoeic dermatitis	1			1			1			1		Question 113 E. The distribution favours seborrhoeic dermatitis as the most likely diagnosis in this clinical context.	1			1			1				Internal Medicine	IMED	IMED 113
114	A 30-year-old man with type 1 diabetes mellitus presented with onychomycosis affecting four digits of his left foot. This had been unresponsive to a 6-month course of topical amorolfine. Investigations: nail culture Trichophyton rubrum What is the most appropriate next treatment? Question 114 A: oral fluconazole B: oral nystatin C: oral terbinafine D: topical amphotericin E: topical nystatin	mcq	C: oral terbinafine	C: oral terbinafine	1			1			1		B	0		Question 114 C. Oral terbinafine is the treatment of choice for dermatophyte toenail onychomycosis.	1			1			1				Internal Medicine	IMED	IMED 114
115	A 33-year-old man presented with dyspepsia and, on serological testing, was found to have Helicobacter pylori infection. With which condition is H. pylori infection most strongly associated? Question 115 A: duodenal ulcer B: gastric carcinoma C: gastric ulcer D: gastro-oesophageal reflux E: non-ulcer dyspepsia	mcq	A: duodenal ulcer	A: duodenal ulcer	1			1				The most likely condition is **C: gastric ulcer**. Helicobacter pylori is a bacterium that lives in the stomach. It is the most common cause of gastritis, peptic ulcers, and gastric cancer. The patient in this case has dyspepsia, which is a general term for stomach pain or discomfort. Dyspepsia can be caused by a variety of factors, including H. pylori infection, gastritis, peptic ulcers, and gas…		1		Question 115 A. H.pylori infection has the strongest association with duodenal ulceration.	1			1			1				Internal Medicine	IMED	IMED 115
116	A 43-year-old man, who had recently emigrated from Bangladesh, presented with a 3-month history of breathlessness and productive cough, which had markedly worsened over the past week. On examination, his pulse was 105 beats/min and his BP was 95/54 mmHg. His JVP was 6 cm above the sternal angle. Coarse crackles were heard in the right upper zone. Investigations: echocardiogram 5-cm pericardial ef…	mcq	E: pulsus paradoxus	E: pulsus paradoxus	1			1			1		D	0		Question 116 B. The pulsus paradoxus and right heart sounding murmur suggest cardiac tamponade physiology secondary to the pericardial effusion.	0			1			1				Internal Medicine	IMED	IMED 116
117	A 75-year-old woman presented following an impulsive overdose of three times her normal daily dose of warfarin. Her husband had died 4 years previously. She did not normally drink much alcohol, but had consumed 6 units on the day of the overdose. What is most predictive of completed suicide in the next week? Question 117 A: age over 70 years B: alcohol consumption C: amount of warfarin taken D: f…	mcq	A: age over 70 years	E: loss of husband	0	The most predictive factor of completed suicide in the next week among the options given is E: loss of husband. Studies have shown that individuals who have experienced the loss of a spouse, especially in the context of recent bereavement, are at increased risk of suicide. The grieving process and emotional distress associated with such a loss can contribute to feelings of hopelessness, depressio…	E: loss of husband	0			0	The most predictive factor for completed suicide in the next week is **E: loss of husband**. The loss of a spouse is a significant risk factor for suicide, especially in older adults. In fact, it is estimated that the risk of suicide is increased by 20% in the first year after the death of a spouse. The other factors listed in the question are also risk factors for suicide, but they are not as st…	A	0		Question 117 D. Female gender is associated with higher risk of completed suicide.	0		The most predictive factor of completed suicide in the next week is loss of husband.	0		E	0				Internal Medicine	IMED	IMED 117
118	A 55-year-old man presented after a recent myocardial infarction. He was concerned about the risk to other family members after reading a newspaper article about association studies that mentioned ischaemic heart disease and single nucleotide polymorphism (SNP) genotyping. What is the most appropriate definition of an SNP? Question 118 A: alteration in nucleotide sequence that causes a change in …	mcq	E: substitution of a nucleotide for any other nucleotide	E: substitution of a nucleotide for any other nucleotide	1			1			1		B	0		Question 118 B. A synonymous SNP does not change the encoded amino acid sequence.	0		The most appropriate definition of an SNP is alteration in nucleotide sequence that does not cause a change in amino acid sequence.	0			1				Internal Medicine	IMED	IMED 118
119	An 83-year-old man presented with a 6-month history of pain in both legs on walking, which was relieved by a short period of rest, particularly sitting down. He had a past history of myocardial infarction. On examination, his foot pulses were present. There was crepitus in both knees and both ankle tendon reflexes were absent. What is the most likely cause of his symptoms? Question 119 A: osteoar…	mcq	D: spinal stenosis	The most likely cause of his symptoms is B: peripheral arterial disease.	0	Peripheral arterial disease (PAD) is a condition characterized by a narrowing or blockage of the arteries that supply blood to the extremities, most commonly the legs. The typical symptoms of PAD include pain or discomfort in the legs during activity, such as walking, which is called intermittent claudication. The pain is caused by inadequate blood flow to the muscles due to the narrowed arteries…		1			0	The most likely cause of the patient's symptoms is **B: peripheral arterial disease (PAD)**. PAD is a condition in which the arteries in the legs become narrowed or blocked, which reduces the flow of blood to the legs. This can cause pain in the legs, especially on walking, which is relieved by a short period of rest. The patient's symptoms are consistent with PAD. He has a history of myocardial …		1		Question 119 A. The symptom pattern indicates osteoarthritis of the knees as the likely diagnosis rather than vascular disease.	0		The most likely cause of his symptoms is peripheral arterial disease.	0		C	0				Internal Medicine	IMED	IMED 119
120	A 24-year-old man presented with a 2-week history of leg swelling. He had experienced an upper respiratory tract infection 1 month previously, but had not required antibiotic therapy. He had no significant medical history. A maternal uncle had undergone a successful kidney transplant. On examination, there was peripheral oedema to the thighs bilaterally. Urinalysis showed blood 1+, protein 4+. In…	mcq	E: minimal change disease	C: IgA nephropathy.	0	IgA nephropathy, also known as Berger's disease, is a form of glomerulonephritis characterized by the deposition of immunoglobulin A (IgA) in the glomeruli of the kidneys. It is the most common form of primary glomerulonephritis worldwide. The patient's presentation of leg swelling and urinalysis findings of blood 1+ and protein 4+ are consistent with the features of IgA nephropathy. The history …		1			0	The most likely diagnosis is **C: IgA nephropathy**. IgA nephropathy is a common kidney disease that is characterized by the deposition of IgA antibodies in the glomeruli of the kidneys. The glomeruli are small filters in the kidneys that remove waste products from the blood. When IgA antibodies are deposited in the glomeruli, it can damage the filters and cause protein to leak into the urine. Th…	B	0		Question 120 E. The minimal change disease implies a disorder of T cell function leading to loss of glomerular charge selectivity.	1			1			1				Internal Medicine	IMED	IMED 120
121	A 42-year-old woman was referred following a health check. She was asymptomatic but had been found to have hyponatraemia. She had a history of gastrooesophageal reflux treated with omeprazole. On examination, she had no postural drop in BP. Investigations: serum sodium 131 mmol/L (137–144) serum potassium 4.5 mmol/L (3.5–4.9) serum creatinine 88 µmol/L (60–110) random plasma glucose 4.6 mmol/L (3…	mcq	E: thyroid function tests	A: daily fluid intake.	0	SIADH is a condition characterized by the excessive release of antidiuretic hormone (ADH), also known as vasopressin, resulting in water retention and dilutional hyponatremia. To establish the diagnosis, it is important to confirm that the patient has a relatively high water intake compared to their urine output. This is because SIADH leads to the inability to appropriately excrete water, resulti…		1			0	The most useful additional information would be **B: daily urine output**. The syndrome of inappropriate antidiuretic hormone (SIADH) is a condition in which the body produces too much antidiuretic hormone (ADH). ADH is a hormone that helps the kidneys conserve water. In SIADH, the kidneys retain too much water, which causes hyponatremia, or low blood sodium levels. The patient's serum and urine …		1		Question 121 C. The combination of hyponatraemia and concentrated urine in a patient taking omeprazole indicates that no other information is needed to confirm a diagnosis of SIADH.	0		The additional information that would be most useful to support a diagnosis of syndrome of inappropriate antidiuretic hormone is daily urine output.	0		A	0				Internal Medicine	IMED	IMED 121
122	A 19-year-old man presented with a 6-month history of increasing social withdrawal, having become convinced that he could hear his innermost thoughts being spoken by people whose voices he did not recognise. He spent hours pacing about in his room. Substance misuse was excluded and a diagnosis of schizophrenia was made. He was treated with risperidone. What receptors are chiefly involved in media…	mcq	B: dopamine (D2)	B: dopamine (D2)	1			1			1			1		Question 122 B. Risperidone principally blocks dopamine D2 receptors in the brain.	1			1	The best answer to the question is B: dopamine (D2) and serotonin (5-HT2).		1				Internal Medicine	IMED	IMED 122
123	A 68-year-old woman with atrial fibrillation presented for DC cardioversion. The procedure resulted in successful restoration of sinus rhythm. Which drug would be most likely to maintain sinus rhythm following this procedure? Question 123 A: amiodarone B: digoxin C: diltiazem D: sotalol E: verapamil	mcq	A: amiodarone	D: sotalol.	0	Sotalol is a class III antiarrhythmic medication that is commonly used for rhythm control in patients with atrial fibrillation. It has both beta-blocking and class III antiarrhythmic properties. By blocking potassium channels in cardiac cells, sotalol prolongs the duration of the action potential and refractory period, which helps to suppress abnormal electrical activity in the heart and maintain…		1			0	The drug that would be most likely to maintain sinus rhythm following DC cardioversion is **D: sotalol**. Sotalol is an antiarrhythmic medication that works by blocking the beta-adrenergic receptors in the heart. Beta-adrenergic receptors are involved in the regulation of heart rate and rhythm. By blocking these receptors, sotalol helps to slow down the heart rate and make it less likely to go in…		1		Question 123 A. Amiodarone has the best efficacy at maintaining sinus rhythm in patients with atrial fibrillation.	1		The drug that would be most likely to maintain sinus rhythm following this procedure is amiodarone.	1			1				Internal Medicine	IMED	IMED 123
124	A 79-year-old man with renal cell carcinoma, with metastases involving his lungs and liver, was treated with morphine sulfate for pain control, and clarithromycin for a respiratory infection. Investigations: serum urea 18.0 mmol/L (2.5–7.0) serum creatinine 200 µmol/L (60–110) serum albumin 28 g/L (37–49) serum total bilirubin 20 µmol/L (1–22) serum alanine aminotransferase 300 U/L (5–35) serum a…	mcq	D: renal impairment	D: renal impairment	1			1			1		E	0		Question 124 B. The impaired albumin binding increases free morphine levels predisposing to toxicity.	0			1			1				Internal Medicine	IMED	IMED 124
125	A 32-year-old man presented with weight loss and feeling generally unwell. On direct questioning, he had been having dizzy spells, especially on sudden changes in posture. On examination, he was tanned. There was a postural drop in his BP. What is the most likely biochemical finding? Question 125 A: 24-h urinary free cortisol 60 nmol (55–250) B: fasting plasma glucose 3.2 mmol/L (3.0–6.0) C: plas…	mcq	C: plasma adrenocorticotropic hormone 95 pmol/L (3.3–15.4)	A: 24-h urinary free cortisol 60 nmol (55-250).	0	The patient's symptoms, including weight loss, feeling unwell, and postural drop in blood pressure, along with the tanned appearance, suggest a possible adrenal insufficiency or Addison's disease. In Addison's disease, the adrenal glands do not produce sufficient amounts of cortisol, resulting in low cortisol levels. Measuring 24-hour urinary free cortisol is a common diagnostic test to assess co…		1			0	The most likely biochemical finding is **A: 24-h urinary free cortisol 60 nmol (55–250)**. The patient in this case is presenting with symptoms of Cushing's syndrome, which is a condition caused by excessive production of cortisol. Cortisol is a hormone that is produced by the adrenal glands. It plays a role in a variety of functions, including metabolism, inflammation, and the immune system. The…	D	0		Question 125 A. The postural hypotension and normal electrolytes suggest adrenal insufficiency as the likely diagnosis.	0			1		E	0				Internal Medicine	IMED	IMED 125
126	A 45-year-old man presented with a 2-year history of fatigue, 4-kg weight loss and pruritus. He also complained of longstanding diarrhoea with the occasional passage of blood. He had drunk 20 units of alcohol per week for many years. On examination, he was mildly jaundiced. Investigations: serum albumin 38 g/L (37–49) serum total bilirubin 95 µmol/L (1–22) serum alanine aminotransferase 50 U/L (5…	mcq	E: primary sclerosing cholangitis	D: primary biliary cholangitis.	0	The patient's clinical features of fatigue, weight loss, pruritus, longstanding diarrhea with occasional passage of blood, and mild jaundice, along with the laboratory findings of elevated serum alkaline phosphatase and total bilirubin, are suggestive of primary biliary cholangitis (PBC). PBC is an autoimmune liver disease characterized by inflammation and destruction of the small bile ducts with…		1			1		B	0		Question 126 E. The most likely diagnosis is primary sclerosing cholangitis based on the clinical features and liver function tests.	1			1			1				Internal Medicine	IMED	IMED 126
127	A 68-year-old man was advised to take isosorbide mononitrate 30 mg twice daily for angina pectoris. What is the most important mechanism of action of this drug? Question 127 A: calcium channel blockade B: increased cyclic adenosine monophosphate production C: increased cyclic guanosine monophosphate production D: potassium channel activation E: sodium channel blockade	mcq	C: increased cyclic guanosine monophosphate production	B: increased cyclic adenosine monophosphate (cAMP) production.	0	Isosorbide mononitrate is a nitrate medication that is commonly used for the treatment of angina pectoris. It works by being converted to nitric oxide (NO) in the smooth muscle of blood vessels. Nitric oxide activates the enzyme guanylate cyclase, leading to an increase in cyclic guanosine monophosphate (cGMP) production. Cyclic GMP acts as a second messenger and causes smooth muscle relaxation, …		1			0	The most important mechanism of action of isosorbide mononitrate is **B: increased cyclic adenosine monophosphate (cAMP) production**. Isosorbide mononitrate is a nitrate that works by increasing the production of cAMP in the smooth muscle cells of the blood vessels. cAMP is a molecule that causes the smooth muscle cells to relax, which leads to vasodilation, or widening of the blood vessels. Thi…		1		Question 127 C. Organic nitrates act through cyclic GMP to cause vasodilatation.	1			1			1				Internal Medicine	IMED	IMED 127
128	A 25-year-old man presented with a 5-day history of foul-smelling diarrhoea, abdominal pain, nausea, bloating and flatulence. He had returned from a holiday in Borneo 1 week previously. On examination, he appeared dehydrated. Examination was otherwise normal. Investigations: stool microscopy motile trophozoites and cysts What is the most likely causative organism? Question 128 A: Campylobacter je…	mcq	D: Giardia intestinalis	D: Giardia intestinalis	1			1			1			1		Question 128 D. The likely pathogen is Giardia intestinalis which causes symptomatic giardiasis.	1			1			1				Internal Medicine	IMED	IMED 128
129	A 47-year-old man with a history of long QT syndrome presented with a 2-day history of a productive cough and rigors. He was found to have left lower lobe pneumonia. Which antibiotic is most likely to further prolong his QT interval? Question 129 A: amoxicillin B: ceftriaxone C: clarithromycin D: co-amoxiclav E: doxycycline	mcq	C: clarithromycin	C: clarithromycin	1			1			1		C	0		Question 129 C. Clarithromycin is known to prolong the QT interval and so risks cardiac arrhythmia.	1			1			1				Internal Medicine	IMED	IMED 129
130	A 68-year-old man was taking long-term warfarin for atrial fibrillation and his INR was stable at 2.8. Which coagulation factor is most likely to be present at a reduced activity? Question 130 A: factor V B: factor VII C: factor VIII D: factor XII E: fibrinogen	mcq	B: factor VII	B: factor VII	1			1			1		B	0		Question 130 B. Warfarin reduces functional levels of clotting factor VII.	1			1		E	0				Internal Medicine	IMED	IMED 130
131	A 53-year-old woman presented with a painful right ankle and was found to have a partial lower tibial fracture. Investigations: serum creatinine 122 µmol/L (60–110) serum adjusted calcium 2.05 mmol/L (2.20–2.60) serum phosphate 0.60 mmol/L (0.80–1.45) serum alkaline phosphatase 180 U/L (45–105) plasma parathyroid hormone 5.6 pmol/L (0.9–5.4) serum 25-OH-cholecalciferol 32 nmol/L (50–120) What is …	mcq	C: colecalciferol	A: alendronic acid.	0	The patient's laboratory findings indicate several abnormalities, including elevated serum alkaline phosphatase, low serum phosphate, and low serum 25-OH-cholecalciferol (vitamin D). These findings suggest an underlying disorder of bone metabolism, such as osteoporosis or osteomalacia. Alendronic acid is a bisphosphonate medication that helps to increase bone density and reduce the risk of fractu…		1			0	The most appropriate treatment for this patient is **E: phosphate supplementation**. The patient has a low serum phosphate level, which is indicative of hypophosphatemia. Hypophosphatemia can cause a number of problems, including muscle weakness, fatigue, and bone pain. The patient also has a high serum alkaline phosphatase level, which is a marker of bone turnover. This suggests that the patient…		1		Question 131 C. Vitamin D replacement is the most appropriate treatment for osteomalacia in this patient.	1			0	The most appropriate treatment for a partial lower tibial fracture depends on the type and severity of the injury, as well as the patient’s overall health at the time of the injury1. Some possible treatments are antibiotics and a tetanus shot to prevent infection, cleaning the wound and removing any debris and bone fragments, casting and bracing to immobilize the fracture and allow it to heal, su…		1				Internal Medicine	IMED	IMED 131
132	A 43-year-old woman presented with a 2-month history of progressive muscle weakness and shortness of breath. On examination, there was proximal limb weakness, and crackles at both lung bases. Investigations: ESR 55 mm/1st h (<20) serum creatine kinase 3500 U/L (24–170) What is the most likely diagnosis? Question 132 A: chronic inflammatory demyelinating polyneuropathy B: inclusion body myositis C…	mcq	E: polymyositis	E: polymyositis	1			1			1		A	0		Question 132 E. The clinical features indicate that polymyositis is the most likely diagnosis.	1		Based on the symptoms and investigations you provided, the most likely diagnosis is polymyositis1. Polymyositis is a rare inflammatory disease that causes muscle weakness affecting both sides of your body. The weakness affects the muscles closest to the trunk of your body, such as those in your hips, thighs, shoulders, upper arms and neck1. It can also cause shortness of breath1.	1			1				Internal Medicine	IMED	IMED 132
133	A 55-year-old woman presented with a 2-month history of lower back pain, for which she had been taking paracetamol 4 g daily. She admitted to drinking 16 units of alcohol per week. On examination, her BMI was 24.0 kg/m2 (18.0–25.0). Investigations: serum alanine aminotransferase 55 U/L (5–35) serum aspartate aminotransferase 29 U/L (1–31) serum alkaline phosphatase 90 U/L (45–105) serum IgG 21.0 …	mcq	B: autoimmune hepatitis	A: alcohol	0	Alcohol can cause liver damage and lead to abnormal liver function tests. The elevated serum alanine aminotransferase (ALT) and aspartate aminotransferase (AST) levels suggest hepatocellular injury, which can be seen with excessive alcohol consumption. Alcohol-induced liver injury can vary in severity, ranging from fatty liver (steatosis) to alcoholic hepatitis and even cirrhosis in chronic cases…	C: drug related	0			0	The most likely cause of the patient's abnormal liver function tests is **C: drug related**. The patient's liver function tests are all within the normal range, except for the serum alkaline phosphatase level, which is slightly elevated. This suggests that there is some liver damage, but it is not severe. The patient's history of taking paracetamol 4 g daily is a risk factor for drug-induced live…		1		Question 133 A. The likely cause of the abnormal LFTs is excess alcohol consumption.	0		Based on the information you provided, the most likely cause of her abnormal liver function tests is alcohol	0		A	0				Internal Medicine	IMED	IMED 133
134	A 58-year-old man had a 3-day history of cough, breathlessness, and fever. He had a history of ischaemic heart disease and type 2 diabetes mellitus. On examination, he was slightly confused. His pulse was 105 beats/min, his BP was 112/75 mmHg and his respiratory rate was 24 breaths/min. Chest auscultation showed bronchial breathing at the right base with coarse crackles. Investigations: white cel…	mcq	B: admit to medical ward	B: admit to medical ward	1			1			0	The most appropriate initial course of action is **A: admit to high-dependency unit**. The patient is presenting with a number of risk factors for severe pneumonia, including his age, underlying medical conditions, and the severity of his symptoms. He is also showing signs of confusion, which is a worrying symptom that suggests that his condition may be worsening. The patient's white blood cell c…		1		Question 134 B. The symptoms and signs indicate that ward-based care is most appropriate for this patient with pneumonia and type 2 diabetes mellitus.	1			1		A	0				Internal Medicine	IMED	IMED 134
135	A 61-year-old man was referred for investigation of persistent isolated non-visible haematuria. On examination, his BP was 121/76 mmHg. Urinalysis showed blood 2+. Investigations: haemoglobin 160 g/L (130–180) white cell count 12.5 × 109/L (4.0–11.0) serum creatinine 63 µmol/L (60–110) eGFR (CKD-EPI) >60 mL/min/1.73 m2 (>60) ultrasound scan of abdomen two normal-sized, non-obstructed kidneys What…	mcq	C: cystoscopy	C: cystoscopy	1		B: CT urography	0			1		E	0		Question 135 C. Cystoscopy will help identify any bladder lesion which could account for the haematuria.	1			1			1				Internal Medicine	IMED	IMED 135
136	A 54-year-old woman presented with a 3-hour history of severe anterior chest pain. Investigations: ECG 3-mm ST-segment depression in leads V1 to V3, with upright T waves and tall R waves A diagnosis of acute myocardial infarction was made and she was referred for primary percutaneous coronary intervention. Which coronary artery is most likely to be involved? Question 136 A: circumflex B: first se…	mcq	A: circumflex	The most likely coronary artery involved in this case is the proximal left anterior descending (LAD) artery (E)	0	The ECG findings of ST-segment depression in leads V1 to V3, with upright T waves and tall R waves, are suggestive of an anterior wall myocardial infarction. The proximal LAD supplies the anterior wall of the left ventricle, including the areas represented by leads V1 to V3. Therefore, occlusion or significant stenosis of the proximal LAD can lead to ischemia and subsequent infarction in this reg…	E: proximal left anterior descending	0			0	The most likely coronary artery to be involved is **E: proximal left anterior descending**. The ECG findings of 3-mm ST-segment depression in leads V1 to V3, with upright T waves and tall R waves are classic for an anterior myocardial infarction. The proximal left anterior descending (LAD) artery supplies blood to the anterior wall of the heart, including leads V1 to V3. This is why the ECG findi…		1		Question 136 E. The history of typical cardiac chest pain radiating to the back suggests an acute anterior STEMI due to occlusion proximally in the left anterior descending artery.	0		Based on the information you provided, the coronary artery most likely to be involved in 3-mm ST-segment depression in leads V1 to V3 is the proximal left anterior descending	0		E	0				Internal Medicine	IMED	IMED 136
137	A 42-year-old woman presented complaining of “worms” in the skin of her arms and legs for the past 9 months. She could feel the worms moving, and had tried to get them out of her skin using a needle. She reported that the worms were gradually spreading and she was afraid they would lead to her death. On examination, she was anxious. There were multiple needle marks on the skin of her arms and leg…	mcq	A: delusional disorder	A: delusional disorder	1			1			0	The most likely diagnosis is **C: factitious disorder**. Factitious disorder is a mental disorder in which a person intentionally produces or feigns symptoms of illness in order to assume the sick role. The person may do this for a variety of reasons, such as to get attention, to avoid responsibility, or to receive financial benefits. In this case, the woman is complaining of worms in her skin, w…		1		Question 137 A. The history and examination indicate delusional disorder as the most likely diagnosis.	1			1			1				Internal Medicine	IMED	IMED 137
138	A 32-year-old man with chronic hepatitis C virus infection was being treated with directly acting antiviral medication. What investigation is most appropriate for assessing his sustained response to treatment? Question 138 A: anti-hepatitis C antibody concentration B: HCV viral load C: liver biopsy D: serum alanine aminotransferase E: serum CRP concentration	mcq	B: HCV viral load	B: HCV viral load	1			1			1		A	0		Question 138 B. Quantitative PCR testing of HCV RNA level is used to monitor response to hepatitis C antiviral treatment.	1			1			1				Internal Medicine	IMED	IMED 138
139	A 67-year-old woman presented with palpitations and a goitre. Propranolol was started to improve her symptoms. On examination, she had a coarse tremor and sweaty palms, but no thyroid eye signs. Investigations: serum thyroid-stimulating hormone <0.03 mU/L (0.4–5.0) serum free T4 25.0 pmol/L (10.0–22.0) technetium-99m scan of thyroid increased uptake in right upper lobe, with uptake suppressed in …	mcq	D: radioiodine	D: radioiodine	1			1			1			1		Question 139 D. Radioactive iodine is the standard definitive treatment for toxic multinodular goitre.	1			1			1				Internal Medicine	IMED	IMED 139
140	A 37-year-old woman presented with a 1-day history of abdominal pain and diarrhoea. On examination, she was drowsy and hallucinating, and had widespread purpura. Investigations: haemoglobin 92 g/L (115–165) white cell count 13.3 × 109/L (4.0–11.0) platelet count 17 × 109/L (150–400) serum creatinine 195 µmol/L (60–110) What abnormality is most likely to be present on blood film examination? Quest…	mcq	C: fragmented cells	C: fragmented cells	1			1			1		C	0		Question 140 C. The clinical picture indicates a microangiopathic haemolytic anaemia with red cell fragmentation.	1			1			1				Internal Medicine	IMED	IMED 140
141	An 87-year-old woman was admitted with increasing drowsiness, which resulted in her not eating or drinking. She had a history of dementia and was living in a nursing home. Investigations: serum sodium 178 mmol/L (137–144) serum potassium 6.0 mmol/L (3.5–4.9) serum urea 18.0 mmol/L (2.5–7.0) serum creatinine 190 µmol/L (60–110) fasting plasma glucose 4.5 mmol/L (3.0–6.0) What measurement correspon…	mcq	D: 390 mosmol/kg	D: 390 mosmol/kg	1			1			1			1		Question 141 D. With profound hypernatraemia, the serum osmolality typically exceeds 400 mosmol/kg.	1		Based on the information you provided, the measurement that corresponds most closely to her serum osmolality is 350 mosmol/kg	0			1				Internal Medicine	IMED	IMED 141
142	A 32-year-old man presented with increasing headache and facial weakness. Two weeks previously, he had developed a right-sided facial palsy with pain behind the right ear. The previous summer, he had camped with his family in southern Germany. Examination revealed mild photophobia, neck stiffness, and a right lower motor neurone facial weakness, but no other neurological signs. Which organism is …	mcq	A: Borrelia burgdorferi	A: Borrelia burgdorferi	1			1			1			1		Question 142 B. The unilateral headache and cranial nerve palsies is typical of neuroborreliosis following a tick bite.	0			1			1				Internal Medicine	IMED	IMED 142
143	A 76-year-old woman presented with a 6-month history of urinary urgency, nocturia and urge incontinence. She was taking immediate-release oxybutynin but this was discontinued after 6 weeks because of lack of significant improvement and severe mouth dryness. Rectal and vaginal examinations were normal. Investigations: midstream urine culture no bacterial growth post-void residual urine volume 40 m…	mcq	E: solifenacin	E: solifenacin	1			1			1		E	0		Question 143 E. An antimuscarinic like solifenacin is the most appropriate	1			0	Based on the information you provided, the most appropriate next treatment for urinary urgency, nocturia and urge incontinence after discontinuing immediate-release oxybutynin due to lack of significant improvement and severe mouth dryness may vary depending on the patient’s condition and other factors. However, some possible treatments include desmopressin, duloxetine, flavoxate, propantheline, …		1				Internal Medicine	IMED	IMED 143
144	A 68-year-old woman presented with a 3-day history of discomfort when brushing her hair, pain on chewing and an episode of blurred vision. A blood test was performed to check ESR and serum CRP. What is the most important next step? Question 144 A: CT scan of head B: measure ANCA C: prescribe diclofenac D: prescribe prednisolone E: temporal artery biopsy	mcq	D: prescribe prednisolone	Based on the presented information, the most important next step for this 68-year-old woman would be option E: temporal artery biopsy.	0	The patient's symptoms, including discomfort when brushing her hair, pain on chewing (jaw claudication), and an episode of blurred vision, are highly suggestive of temporal arteritis, also known as giant cell arteritis (GCA). GCA is a systemic vasculitis that primarily affects medium and large arteries, particularly the temporal arteries. Temporal artery biopsy is the gold standard diagnostic tes…		1			0	The answer is **E: temporal artery biopsy**. The patient's symptoms are suggestive of temporal arteritis, a serious inflammatory condition that can cause vision loss. Temporal arteritis is diagnosed by biopsy of the temporal artery, which is a blood vessel in the temple. The other options are not as important as the temporal artery biopsy. CT scan of head is not necessary at this stage, as it is …		1		Question 144 E. Temporal artery biopsy is urgently needed to confirm the suspected diagnosis of giant cell arteritis.	0			0		E	0				Internal Medicine	IMED	IMED 144
145	A 72-year-old woman presented with progressive tiredness over the past few months and was found to have iron deficiency anaemia. She had osteoarthritis and was regularly taking ibuprofen and paracetamol. Investigations: upper gastrointestinal endoscopy 1-cm duodenal ulcer with no evidence of recent bleeding; Helicobacter pylori negative She was treated with omeprazole. What is the most appropriat…	mcq	A: colonoscopy	A: colonoscopy	1			1			0	The answer is **D: repeat upper gastrointestinal endoscopy in 8 weeks**. The patient has iron deficiency anemia and a duodenal ulcer, but the Helicobacter pylori test was negative. This suggests that the patient may have another source of occult bleeding, such as a small bowel lesion. A repeat upper endoscopy in 8 weeks would be the best way to investigate this possibility. The other options are …		1		Question 145 A. Colonoscopy is the best next step to investigate the iron deficiency anaemia following a negative upper gastrointestinal endoscopy.	1			0	Based on the information you provided, the most appropriate next investigation for a 72-year-old woman who presented with progressive tiredness over the past few months and was found to have iron deficiency anaemia may vary depending on the patient’s condition and other factors. However, some possible investigations include colonoscopy, CT scan of abdomen, no further investigation needed, repeat …	E	0				Internal Medicine	IMED	IMED 145
146	A 58-year-old woman with autosomal dominant polycystic kidney disease presented with severe right-sided flank pain. On examination, she was in distress. Her temperature was 37.4°C, and the right kidney was palpable and tender. Urinalysis showed blood 1+, protein 1+. Investigations: white cell count 8.2 × 109/L (4.0–11.0) What is the most likely reason for her pain? Question 146 A: cyst haemorrhag…	mcq	A: cyst haemorrhage	B: cyst infection.	0	ADPKD is a genetic disorder characterized by the formation of numerous cysts in the kidneys. These cysts can grow in size over time and may lead to various complications. One of the common complications associated with ADPKD is cyst infection, which can result in severe flank pain. The patient's presentation of severe right-sided flank pain, along with a palpable and tender right kidney, suggests…		1			1			1		Question 146 A. The most likely cause of pain is cyst haemorrhage which commonly complicates polycystic kidney disease.	1			1		B	0				Internal Medicine	IMED	IMED 146
147	What is the site of origin of circulating B-type natriuretic peptide in patients with chronic heart failure? Question 147 A: cardiac atria B: cardiac ventricles C: hypothalamus D: juxtaglomerular apparatus E: posterior pituitary gland	mcq	B: cardiac ventricles	B: cardiac ventricles	1			1			1		A	0		Question 147 B. BNP is released predominantly from the cardiac ventricles in heart failure.	1			1		A	0				Internal Medicine	IMED	IMED 147
148	A 57-year-old woman was found to have cervical cancer and was treated with surgery, followed by chemotherapy with cisplatin. What is the most likely adverse effect of this treatment? Question 148 A: acute hepatitis B: cardiomyopathy C: hypocalcaemia D: pulmonary fibrosis E: sensory neuropathy	mcq	E: sensory neuropathy	E: sensory neuropathy	1			1			1			1		Question 148 E. Sensory neuropathy is a recognised side effect of cisplatin chemotherapy.	1			1			1				Internal Medicine	IMED	IMED 148
149	A 52-year-old man presented to the emergency department with shortness of breath and leg swelling. He had a history of hypertension, hyperlipidaemia and chronic alcohol misuse. Congestive heart failure was diagnosed, and he was treated with furosemide, bisoprolol and enalapril. On examination, his JVP was elevated and there was a pansystolic murmur with a third heart sound. Investigations followi…	mcq	B: eplerenone	B: eplerenone	1			1			1			1		Question 149 B. Aldosterone antagonism with eplerenone improves outcomes in heart failure patients with reduced ejection fraction.	1		Based on the information you provided, the most appropriate additional pharmacological treatment for congestive heart failure is digoxin	0			1				Internal Medicine	IMED	IMED 149
150	A 47-year-old man presented with episodes of feeling that he was about to have a heart attack, associated with palpitations and sweating. He recovered fully within 30 minutes. He had experienced 12 episodes over the previous 4 weeks. He had been working long hours and was concerned about a forthcoming interview for a new job. Examination was normal. What is the most likely diagnosis? Question 150…	mcq	E: panic disorder	E: panic disorder	1			1			1			1		Question 150 E. The episodes of severe anxiety with autonomic features indicate that panic disorder is the most likely diagnosis.	1			1			1				Internal Medicine	IMED	IMED 150
151	A 52-year-old woman presented with a 6-month history of upper limb weakness that had progressed to affect her lower limbs. Over the previous 2 months, she had been complaining of increasing dysphagia to liquids more than solids, and worsening shortness of breath at rest. On examination, she had a brisk jaw jerk, tongue fasciculations and MRC grade 4 muscle power in shoulder abduction and hip flex…	mcq	A: motor neurone disease	A: motor neurone disease	1			1			1		B	0		Question 151 A. Progressive upper and lower motor neurone signs indicate motor neurone disease as the likely diagnosis.	1			1			1				Internal Medicine	IMED	IMED 151
152	A 51-year-old man presented with a 2-month history of intermittent breathlessness, and a 1-year history of a blocked nose. He had been found to have angina 2 years previously and was taking aspirin, ramipril, simvastatin, atenolol and omeprazole. Investigations: FEV1 2.5 L (75% predicted) FVC 4.0 L (88% predicted) Which drug is most likely to be causing his symptoms? Question 152 A: aspirin B: at…	mcq	A: aspirin	B: atenolol.	0	Atenolol is a beta-blocker commonly used in the management of conditions such as hypertension and angina. However, beta-blockers can cause bronchospasm and exacerbate airway obstruction in individuals with underlying respiratory conditions, particularly in patients with asthma or chronic obstructive pulmonary disease (COPD). In this case, the patient's symptoms of intermittent breathlessness and …	B: atenolol	0			0	The answer is **B: atenolol**. Atenolol is a beta-blocker that is used to treat angina and high blood pressure. Beta-blockers can cause bronchoconstriction, which is a narrowing of the airways in the lungs. This can lead to breathlessness and a blocked nose. The other options are less likely. Aspirin, ramipril, simvastatin, and omeprazole are not known to cause bronchoconstriction. In this case, …	C	0		Question 152 C. The patient's symptoms are likely to be due to proton pump inhibitor-induced subacute laryngeal obstruction.	0			0		C	0				Internal Medicine	IMED	IMED 152
153	A 17-year-old girl was informed at a blood donation session that she was not able to donate blood. She was a carrier of sickle haemoglobin. She had had a pelvic fracture following a road traffic collision the previous year, for which she had required a blood transfusion. She had been on holiday in Kenya 3 years previously. She did not smoke, drink or use recreational drugs. On examination, she ha…	mcq	B: previous blood transfusion	C: sickle haemoglobin carrier.	0	Being a carrier of sickle haemoglobin (sickle cell trait) is a common genetic condition where an individual inherits one normal hemoglobin gene (HbA) and one sickle hemoglobin gene (HbS). While carriers of sickle cell trait are generally healthy, they are not eligible to donate blood due to the potential risk of complications related to the sickling of red blood cells under certain conditions. Th…	C: sickle haemoglobin carrier.	0			1			1		Question 153 A. The history of malaria excludes this donor from giving blood in the UK.	0		The most likely reason for her not being able to donate blood is that she is a sickle haemoglobin carrier	0		C	0				Internal Medicine	IMED	IMED 153
154	The Health Survey for England recorded the age, sex, ethnicity, height, weight, smoking status, alcohol consumption and systolic BP in a representative sample of the population. What is the best graphical method for illustrating the relation between age and BP? Question 154 A: block diagram B: forest plot C: histogram D: pie chart E: scatter plot	mcq	E: scatter plot	E: scatter plot	1			1			1		B	0		Question 154 E. A scatter plot is the best way to demonstrate the relationship between two continuous variables like age and blood pressure.	1			1			1				Internal Medicine	IMED	IMED 154
155	A 60-year-old woman with advanced metastatic cancer was treated with subcutaneous haloperidol infusion. What is the main site of action of this antiemetic? Question 155 A: area postrema B: cerebral cortex C: gut wall D: substantia nigra E: vestibular nuclei	mcq	A: area postrema	A: area postrema	1			1			1		None of the options	0		Question 155 A. Haloperidol acts centrally on dopamine receptors in the area postrema to prevent nausea.	1			1			1				Internal Medicine	IMED	IMED 155
156	A 45-year-old African–Caribbean man was referred to the outpatient clinic with uncontrolled hypertension. On examination, his BP was 174/94 mmHg. Examination was otherwise normal. Investigations: serum creatinine 105 µmol/L (60–110) What is the most appropriate treatment? Question 156 A: amlodipine B: doxazosin C: metoprolol D: ramipril E: spironolactone	mcq	A: amlodipine	D: ramipril.	0	Ramipril is an angiotensin-converting enzyme (ACE) inhibitor commonly used for the treatment of hypertension. ACE inhibitors help lower blood pressure by inhibiting the enzyme that converts angiotensin I to angiotensin II, a potent vasoconstrictor. By blocking this enzyme, ramipril helps relax and widen the blood vessels, reducing blood pressure. Several factors support the choice of ramipril as …		1			0	The answer is **D: ramipril**. Ramipril is an ACE inhibitor that is a first-line treatment for hypertension in people with a serum creatinine of 105 µmol/L. ACE inhibitors are effective in lowering BP and have been shown to reduce the risk of cardiovascular events, such as heart attack and stroke. The other options are not as appropriate for this patient. Amlodipine is a calcium channel blocker t…	E	0		Question 156 A. A calcium channel blocker like amlodipine is recommended as first line agent for hypertension in African-Caribbean patients.	1			1		D	0				Internal Medicine	IMED	IMED 156
157	A 76-year-old man presented with a 3-year history of a gradually enlarging red patch on his leg. He was an ex-serviceman who had worked in the Mediterranean for several years. On examination, there was an erythematous scaly patch, 5 × 6 cm in diameter, on his shin. The edge was well demarcated. What is the most likely diagnosis? Question 157 A: Bowen’s disease B: discoid eczema C: pityriasis rose…	mcq	A: Bowen’s disease	E: secondary syphilis.	0	s characterized by the development of various skin manifestations, including erythematous and scaly patches. These patches are typically well-demarcated and can occur on different parts of the body, including the shins. Options A (Bowen's disease), B (discoid eczema), C (pityriasis rosea), and D (psoriasis vulgaris) are less likely in this scenario. Bowen's disease typically presents as a slowly …		1			0	The answer is **E: secondary syphilis**. Secondary syphilis is a sexually transmitted infection that can cause a variety of skin lesions. The most common skin lesion in secondary syphilis is a red, scaly patch called a **roseola**. Roseolas are usually well-demarcated and can occur anywhere on the body. They are often accompanied by other symptoms of secondary syphilis, such as fever, rash, and l…		1		Question 157 A. The clinical features are typical of Bowen's disease (squamous cell carcinoma in situ).	1			1			1				Internal Medicine	IMED	IMED 157
158	A 27-year-old man presented with a 1-day history of fever and a swollen right leg. Three years previously, he had developed an urticarial rash, tongue swelling and stridor after taking amoxicillin. On examination, he appeared extremely unwell. His temperature was 39.8°C, his pulse was 130 beats/min and his BP was 66/38 mmHg. He had severe cellulitis of the right leg. What is the most appropriate …	mcq	B: clindamycin	E: piperacillin with tazobactam.	0	The presentation of severe cellulitis with systemic symptoms, including high fever, tachycardia, and hypotension, suggests a potentially severe and rapidly progressing infection. In such cases, broad-spectrum antibiotics with activity against a wide range of pathogens, including both gram-positive and gram-negative bacteria, are typically initiated. Piperacillin with tazobactam is a combination a…	E: piperacillin with tazobactam	0			0	The answer is **E: piperacillin with tazobactam**. Piperacillin with tazobactam is a broad-spectrum antibiotic that is effective against a wide range of bacteria, including those that are likely to cause cellulitis. It is also a good choice for this patient because he has a history of an allergic reaction to amoxicillin. The other options are not as appropriate for this patient. Ceftriaxone is a …		1		Question 158 E. The severe sepsis at presentation requires broad spectrum cover such as piperacillin-tazobactam.	0		The most appropriate empirical treatment for a 27-year-old man with fever and a swollen right leg with severe cellulitis is piperacillin with tazobactam	0		E	0				Internal Medicine	IMED	IMED 158
159	A 67-year-old man presented with a 6-month history of muscle rigidity and a resting tremor. A diagnosis of Parkinson’s disease was made and he was treated with ropinirole. What is the mechanism of action of ropinirole? Question 159 A: catechol-O-methyltransferase inhibitor B: DOPA-decarboxylase inhibitor C: dopamine receptor agonist D: dopamine transporter inhibitor E: monoamine oxidase B inhibit…	mcq	C: dopamine receptor agonist	C: dopamine receptor agonist	1			1			1			1		Question 159 C. Ropinirole is a dopamine receptor agonist used in Parkinson's disease.	1			1			1				Internal Medicine	IMED	IMED 159
160	A 55-year-old woman presented with vomiting and abdominal pain. She had a 3-month history of thirst and polyuria. On examination, her pulse was 90 beats/min and her BP was 90/65 mmHg. There was reduced skin turgor. Investigations: serum sodium 150 mmol/L (137–144) serum potassium 3.0 mmol/L (3.5–4.9) serum adjusted calcium 3.40 mmol/L (2.20–2.60) serum phosphate 0.50 mmol/L (0.80–1.45) plasma par…	mcq	D: reduced renal reabsorption of phosphate	E: vomiting.	0	Vomiting can lead to significant fluid and electrolyte imbalances, including hypophosphatemia. When vomiting occurs, there is a loss of gastric acid, which contains a significant amount of phosphate. This loss of gastric acid results in reduced gastrointestinal absorption of phosphate, leading to lower serum phosphate levels. The reduced skin turgor observed in this patient is consistent with deh…		1			0	The answer is **E: vomiting**. Hypophosphataemia is a condition in which the blood level of phosphate is low. Phosphate is an important mineral that is involved in a variety of bodily functions, including bone health, energy metabolism, and muscle function. There are a number of causes of hypophosphataemia, including: * Decreased gastrointestinal absorption * Increased bone resorption * Intracell…		1		Question 160 D. Tumour-induced hypophosphataemia is explained by reduced tubular reabsorption of phosphate.	1			0		B	0				Internal Medicine	IMED	IMED 160
161	A 72-year-old man presented with a 6-week history of diffuse pain in his right arm, and numbness in his right thumb. On examination, there was a reduced right biceps reflex and sensory loss in his right thumb. What is the most likely diagnosis? Question 161 A: C6 radiculopathy B: carpal tunnel syndrome C: Pancoast tumour D: thoracic outlet (cervical rib) syndrome E: ulnar nerve compression at the…	mcq	A: C6 radiculopathy	A: C6 radiculopathy	1			1			1			1		Question 161 E. The distribution of symptoms and signs points to ulnar nerve compression in the cubital tunnel.	0			1			1				Internal Medicine	IMED	IMED 161
162	A 43-year-old woman presented with a 6-week history of pain and swelling of her fingers and toes. She had had a self-limiting episode of guttate psoriasis 15 years previously. Her older sister had systemic lupus erythematosus. On examination, the patient had diffuse swelling of her right index and left ring fingers, and her left fourth toe. Investigations: ESR 18 mm/1st h (<20) rheumatoid factor …	mcq	B: psoriatic arthritis	B: psoriatic arthritis	1			1			1			1		Question 162 B. The clinical features suggest psoriatic arthritis as the most likely diagnosis.	1			1			1				Internal Medicine	IMED	IMED 162
163	A 36-year-old woman presented for review of her ventricular septal defect. She was considering pregnancy. An echocardiogram was performed. Which finding would indicate the highest potential risk for a subsequent pregnancy? Question 163 A: associated aortic regurgitation B: associated bicuspid aortic valve C: high systolic pressure gradient between left and right ventricles D: pulmonary hypertensi…	mcq	D: pulmonary hypertension	D: pulmonary hypertension	1			1			1			1		Question 163 D. Pulmonary hypertension increases the risks in pregnancy for patients with congenital heart disease.	1			1			1				Internal Medicine	IMED	IMED 163
164	A study evaluated the effectiveness of a new analgesic in patients with painful knee osteoarthritis. Subjects were asked to assess their pain on a 10-point scale both before and after 6 weeks of treatment. What is the most appropriate test to ascertain whether the treatment reduced the pain? Question 164 A: chi-squared test B: Mann–Whitney U test C: one-sample t-test D: two-sample t-test E: Wilco…	mcq	E: Wilcoxon signed-rank test	E: Wilcoxon signed-rank test	1			1			1		E	0		Question 164 E. A Wilcoxon signed-rank test is appropriate to compare paired non-parametric data such as pain scores before and after an intervention.	1			1			1				Internal Medicine	IMED	IMED 164
165	A 72-year-old man presented with loss of the lower half of the visual field of his right eye, with no associated pain. He had type 2 diabetes mellitus and was being treated for hypertension. Examination showed normal visual acuity in both eyes, with an inferior altitudinal field defect in his right eye. Fundoscopy of his left eye was normal, and the upper part of the right optic disc showed mild …	mcq	D: retinal artery occlusion	D: retinal artery occlusion	1		E: retinal vein thrombosis	0			0	The answer is **A: optic neuritis**. Optic neuritis is an inflammation of the optic nerve, which is the nerve that carries visual information from the eye to the brain. It can cause sudden loss of vision, usually in one eye. The loss of vision is usually painless and is often described as a "curtain" or "shade" coming down over the affected eye. In this case, the patient has loss of the lower hal…		1		Question 165 A. Optic neuritis presents with subacute loss of vision and swelling of the optic disc.	0			1			1				Internal Medicine	IMED	IMED 165
166	A 68-year-old man was referred with muscle contractures following a traumatic head injury 3 years previously. On examination, there was a left-sided torticollis. Which muscle is most likely to be responsible? Question 166 A: left omohyoid B: left sternocleidomastoid C: left trapezius D: right omohyoid E: right sternocleidomastoid	mcq	B: left sternocleidomastoid	B: left sternocleidomastoid	1			1			1			1		Question 166 B. Wry neck is commonly caused by contraction of the contralateral sternocleidomastoid muscle.	1			1			1				Internal Medicine	IMED	IMED 166
167	A 20-year-old man presented with a 24-hour history of drooling, a hoarse voice, sore throat and difficulty in breathing. On examination, he had audible stridor. Investigations: lateral X-ray of neck features of acute epiglottitis What is the most likely causative organism? Question 167 A: Haemophilus influenzae B: Klebsiella pneumoniae C: Neisseria meningitidis D: Pseudomonas aeruginosa E: Strept…	mcq	A: Haemophilus influenzae	A: Haemophilus influenzae	1			1			1			1		Question 167 A. Epiglottitis classically occurs in children as a consequence of Haemophilus influenzae infection.	1			1			1				Internal Medicine	IMED	IMED 167
168	Which cellular component contains double-stranded circular DNA? Question 168 A: Golgi apparatus B: mitochondrion C: nucleus D: peroxisome E: proteasome	mcq	B: mitochondrion	B: mitochondrion	1			1			1		A	0		Question 168 B. Mitochondria contain their own circular DNA which encodes some mitochondrial proteins.	1			1			1				Internal Medicine	IMED	IMED 168
169	An 85-year-old woman presented with breathlessness that had developed over the previous 2 years. She complained of a cough that frequently woke her from sleep. She had been treated with radiotherapy for a cervical lymphoma 20 years previously. On examination, she was thin, but had no abnormal physical signs. Her oxygen saturation was 95% (94–98) breathing air. Investigations: high-resolution CT s…	mcq	B: chronic aspiration	bronchiectasis (option A).	0	Bronchiectasis is a condition characterized by the irreversible dilation and thickening of the bronchi and bronchioles, leading to impaired clearance of mucus and recurrent respiratory infections. The symptoms typically include chronic cough, sputum production, and recurrent respiratory infections. In this scenario, the patient's history of cervical lymphoma treated with radiotherapy suggests a p…	A: bronchiectasis	0			0	The answer is **D: radiation pneumonitis**. Radiation pneumonitis is a condition that can occur after radiation therapy to the chest. It is caused by damage to the lung tissue by the radiation. The damage can lead to inflammation and fibrosis of the lung tissue. In this case, the patient has a history of radiotherapy to the chest for a cervical lymphoma 20 years previously. She also has breathles…	A	0		Question 169 A. The clinical and radiological features are typical of post-infective bronchiectasis.	0			0		A	0				Internal Medicine	IMED	IMED 169
170	A 24-year-old man presented with a bluish discoloration of his body, lips and nails. He denied any past medical history. On examination, he had central cyanosis and a steel-grey complexion. There were no other abnormal findings. Investigations: haemoglobin 172 g/L (130–180) arterial blood gases, breathing air: PO2 13.6 kPa (11.3–12.6) oxygen saturation 90% (94–98) What is the most likely diagnosi…	mcq	C: methaemoglobinaemia	C: methaemoglobinaemia	1			1			1			1		Question 170 E. The cyanosis since birth and high haemoglobin suggest a right-to-left shunt such as pulmonary arteriovenous malformation.	0			0			1				Internal Medicine	IMED	IMED 170
171	A 50-year-old woman with discoid lupus erythematosus presented with an apparent worsening of her rash despite treatment with topical corticosteroids and photoprotection. On examination, there were discrete erythematous, scaly plaques with follicular plugging. What additional treatment is most appropriate? Question 171 A: hydroxychloroquine B: isotretinoin C: nicotinamide D: oxytetracycline E: qui…	mcq	A: hydroxychloroquine	A: hydroxychloroquine	1			1			1		A	0		Question 171 C. Nicotinamide is a useful addition in managing discoid lupus erythematosus.	0			1			1				Internal Medicine	IMED	IMED 171
172	A 69-year-old man presented to the outpatient clinic accompanied by his wife. She complained of disturbed sleep and said that her husband had become aggressive during sleep. She reported that he lashed out and screamed, and he had occasionally kicked her and fallen out of bed. These episodes could occur up to four times per night. On waking, he had vivid recall of the events but seemed unable to …	mcq	D: rapid-eye-movement sleep behaviour disorder	D: rapid-eye-movement sleep behaviour disorder	1			1			1			1		Question 172 D. This patient's history and sleep behaviour is characteristic of REM sleep behaviour disorder.	1			1			1				Internal Medicine	IMED	IMED 172
173	A 63-year-old man presented with dyspnoea and left basal chest pain over the past 2–3 hours. His symptoms were aggravated by coughing and movement. He smoked 10 cigarettes per day and had undergone treatment for thrombosis of the left femoral vein 18 months previously. On examination, his pulse was 110 beats/min and regular. There was oedema of both calves, more marked on the left. Investigations…	mcq	A: CT pulmonary angiography	A: CT pulmonary angiography	1			1			1			1		Question 173 A. CT pulmonary angiography is the most useful test to diagnose or exclude pulmonary embolism in this stable patient.	1			1			1				Internal Medicine	IMED	IMED 173
174	A 56-year-old man with chronic kidney disease stage 4 secondary to chronic glomerulonephritis was seen in the outpatient clinic. Investigations: serum adjusted calcium 1.85 mmol/L (2.20–2.60) serum phosphate 1.80 mmol/L (0.80–1.45) serum alkaline phosphatase 156 U/L (45–105) plasma parathyroid hormone 32.7 pmol/L (0.9–5.4) What is the most likely cause of the hypocalcaemia? Question 174 A: defici…	mcq	A: deficiency of 1,25-dihydroxycholecalciferol	E: secondary hyperparathyroidism.	0	In chronic kidney disease, the kidneys are unable to effectively filter and excrete phosphate, leading to elevated levels of phosphate in the blood. This, in turn, causes a decrease in the active form of vitamin D (1,25-dihydroxycholecalciferol), impairing intestinal absorption of calcium. As a compensatory mechanism, the parathyroid gland secretes increased amounts of parathyroid hormone (PTH) t…	E: Secondary hyperparathyroidism	0			0	The answer is **E: secondary hyperparathyroidism**. Secondary hyperparathyroidism is a condition that occurs in people with chronic kidney disease (CKD). In CKD, the kidneys are unable to produce enough 1,25-dihydroxycholecalciferol, which is a hormone that helps to regulate calcium levels in the blood. This leads to hypocalcaemia, which stimulates the parathyroid glands to produce more parathyro…		1		Question 174 B. The biochemical changes indicate vitamin D deficiency as the cause of the patient's hypocalcaemia.	0			0		E	0				Internal Medicine	IMED	IMED 174
175	A 65-year-old man, who was undergoing investigations for tinnitus, was found to have a small intrasellar pituitary lesion measuring 0.9 cm. Investigations showed no evidence of pituitary hormone excess. A repeat MR scan of brain 1 year later showed no change. What is the most likely clinical consequence of this lesion? Question 175 A: anterior hypopituitarism B: bitemporal hemianopia C: none D: p…	mcq	C: none	C: none	1			1			1		A	0		Question 175 C. Small non-functioning pituitary incidentalomas can usually be managed conservatively with observation alone.	1			1			1				Internal Medicine	IMED	IMED 175
176	A 57-year-old woman with longstanding rheumatoid arthritis presented with a 5-day history of severe pain in her right eye. The pain radiated to the frontal region and face, and was worse at night. On examination, her right eye was red, with normal visual acuity and fundal appearance. What is the most likely cause of her pain? Question 176 A: acute anterior uveitis B: acute glaucoma C: conjunctivi…	mcq	D: scleritis	D: scleritis	1			1			1		A	0		Question 176 D. The presentation indicates scleritis which typically presents with severe boring eye pain.	1			1			1				Internal Medicine	IMED	IMED 176
177	A 44-year-old man presented with a 2-month history of sores in his mouth and nose, and a 10-day history of blisters on his scalp and back. On examination, there were flaccid bullae and erosions on his scalp and back. There were erosions of the oral and nasal mucosae. Pending results of skin biopsy, what is the most appropriate empirical treatment? Question 177 A: aciclovir B: itraconazole C: no t…	mcq	E: prednisolone	E: prednisolone	1			1			0	The answer is **A: aciclovir**. The patient's presentation is suggestive of herpes simplex virus (HSV) infection. HSV is a common virus that causes cold sores and genital herpes. It can also cause skin blisters and erosions. The most appropriate empirical treatment for HSV infection is aciclovir. The other options are not as appropriate in this case. Itraconazole is used to treat fungal infection…	A	0		Question 177 A. The clinical picture suggests erythema multiforme for which aciclovir is an appropriate empirical treatment.	0			1			1				Internal Medicine	IMED	IMED 177
178	A 23-year-old man was admitted with a 3-day history of lower cramping abdominal pain and fever. He had mild diarrhoea, but no blood in his stool. He had not travelled recently. On examination, he was tender in his right iliac fossa. There were raised, tender, red nodules on his shins. Investigations: CT scan of abdomen cluster of lymph nodes at appendix suggestive of mesenteric adenitis What is t…	mcq	E: Yersinia enterocolitica infection	E: Yersinia enterocolitica infection	1			1			1		D	0		Question 178 E. The clinical presentation is typical of Yersinia infection which classically causes abdominal pain and erythema nodosum.	1			1			1				Internal Medicine	IMED	IMED 178
179	A 78-year-old man presented with a 3-month history of haematuria, increasing tiredness and breathlessness on exertion. On examination, he looked pale. Investigations: haemoglobin 78 g/L (130–180) MCV 108 fL (80–96) white cell count 2.6 × 109/L (4.0–11.0) neutrophil count 0.9 × 109/L (1.5–7.0) platelet count 78 × 109/L (150–400) blood film nucleated red blood cells, myelocytes and metamyelocytes W…	mcq	B: bone marrow metastases	D: myelodysplasia.	0	Myelodysplastic syndromes (MDS) are a group of disorders characterized by abnormal development of blood cells in the bone marrow. The presence of nucleated red blood cells, myelocytes, and metamyelocytes on the blood film suggests dysplastic changes in the bone marrow, which are indicative of myelodysplasia. Aplastic anemia (option A) is a condition characterized by a decrease in the production o…	D: Myelodysplasia	0			0	The answer is **D: myelodysplasia**. Myelodysplasia is a condition in which the bone marrow does not produce enough healthy blood cells. This can lead to a variety of symptoms, including anemia, fatigue, and easy bruising. The blood film in myelodysplasia often shows nucleated red blood cells, myelocytes, and metamyelocytes, which are immature blood cells. The other options are less likely causes…		1		Question 179 D. The blood film changes are likely to reflect an underlying myelodysplastic syndrome in this older patient.	0			0		D	0				Internal Medicine	IMED	IMED 179
180	A 55-year-old man presented saying that he had coughed up blood on several occasions. Investigations showed a squamous cell carcinoma of the lung. What associated finding is a contraindication to surgical resection? Question 180 A: finger clubbing B: hypercalcaemia C: hypertrophic pulmonary osteoarthropathy D: superior vena cava obstruction E: transfer factor for CO (TLCO) >50% predicted	mcq	D: superior vena cava obstruction	D: superior vena cava obstruction	1			1			1		A	0		Question 180 B. Superior vena cava obstruction excludes patients from undergoing surgical resection of lung cancer.	0			0		C	0				Internal Medicine	IMED	IMED 180
181	A 70-year-old woman presented after being found collapsed at home. Examination showed weakness of the lower two-thirds of the left side of her face and a dense left hemiparesis affecting her arm and leg. She had a fixed gaze palsy to the right affecting both eyes. Damage to which area of the brain is most likely to have produced the gaze palsy? Question 181 A: left frontal lobe B: left medulla ob…	mcq	D: right frontal lobe	D: right frontal lobe	1			1			0	The answer is **B: left medulla oblongata**. The medulla oblongata is a part of the brainstem that controls a variety of functions, including breathing, heart rate, and eye movements. Damage to the left medulla oblongata can cause a gaze palsy to the right, affecting both eyes. This is because the nerves that control eye movements cross over in the brainstem, so damage to the left side of the bra…		1		Question 181 E. The gaze palsy localises the lesion to the right occipital lobe.	0			1			1				Internal Medicine	IMED	IMED 181
182	A 62-year-old woman presented with a 1-hour history of left-sided weakness. She was found to have an ischaemic stroke. A decision was made to administer alteplase. What best describes the mechanism of action of alteplase? Question 182 A: acceleration of plasminogen to plasmin conversion B: adenosine diphosphate (ADP) P2Y12 receptor antagonism C: cyclo-oxygenase-1 inhibition D: factor Xa inhibitio…	mcq	A: acceleration of plasminogen to plasmin conversion	A: acceleration of plasminogen to plasmin conversion	1			1			1		D	0		Question 182 A. Alteplase acts to accelerate the conversion of plasminogen to plasmin leading to thrombolysis.	1			1			1				Internal Medicine	IMED	IMED 182
183	A 26-year-old woman with a previous history of deep venous thrombosis was treated with low-molecular-weight heparin for a further episode proven by a Doppler ultrasound scan. She also reported that she had had two first-trimester spontaneous miscarriages. She was currently using contraception. Investigations: prothrombin time 13.0 s (11.5–15.5) activated partial thromboplastin time 50 s (30–40) a…	mcq	C: dabigatran	D: low-molecular-weight heparin.	0	Antiphospholipid syndrome (APS) is a condition characterized by the presence of antiphospholipid antibodies, such as anticardiolipin antibodies, and a history of recurrent venous or arterial thrombosis or pregnancy complications. In this case, the woman has a history of deep venous thrombosis and recurrent miscarriages, along with positive anticardiolipin IgG antibodies. Low-molecular-weight hepa…	D: Low-molecular-weight heparin	0			0	The answer is **E: warfarin**. Warfarin is a vitamin K antagonist, which means that it blocks the production of vitamin K-dependent clotting factors. This prevents the blood from clotting too easily, which can help to prevent recurrent deep venous thrombosis (DVT). The other options are not as appropriate for this patient. Apixaban, dabigatran, and low-molecular-weight heparin are all direct fact…		1		Question 183 B. Aspirin would be appropriate long term anticoagulation for antiphospholipid syndrome in conjunction with warfarin for the provoked venous thromboembolism.	0			0		D	0				Internal Medicine	IMED	IMED 183
184	A 30-year-old woman complained of a hand tremor at a routine transplant clinic review. She had had a successful renal transplant 3 weeks previously. Her medication included mycophenolate mofetil, tacrolimus, prednisolone, co-trimoxazole and valganciclovir. Which drug is most likely to be the cause of her tremor? Question 184 A: co-trimoxazole B: mycophenolate mofetil C: prednisolone D: tacrolimus…	mcq	D: tacrolimus	D: tacrolimus	1			1			1			1		Question 184 D. Tacrolimus is known to cause tremor as a side effect when used as an immunosuppressant.	1			1			1				Internal Medicine	IMED	IMED 184
185	In a healthy subject, what is most likely to decrease pulmonary vascular resistance? Question 185 A: endothelin B: epoprostenol (prostacyclin) C: hypocapnia D: hypoxia E: noradrenaline (norepinephrine)	mcq	B: epoprostenol (prostacyclin)	B: epoprostenol (prostacyclin)	1			1			1		A	0		Question 185 B. Epoprostenol is a pulmonary vasodilator prostacyclin analogue.	1			1			1				Internal Medicine	IMED	IMED 185
186	A 45-year-old woman presented with a 5-year history of pain in her right hand, spreading to the whole arm and the scapular and pectoral areas. On examination, there was wasting of the small muscles of her right hand, and mild weakness of her right hand and wrist. The right biceps, supinator and triceps reflexes were all absent. On sensory examination, there was impairment of pinprick and temperat…	mcq	E: syringomyelia	E: syringomyelia	1		B: Malignant infiltration of the right brachial plexus	0			1			1		Question 186 B. The distribution indicates neoplastic brachial plexopathy as the likely diagnosis.	0			0		B	0				Internal Medicine	IMED	IMED 186
187	A 65-year-old man with atrial fibrillation, which was suboptimally controlled by atenolol, was treated with the addition of oral digoxin 250 micrograms daily. His physician explained that the full effect of this treatment would not be apparent for at least a week. On which pharmacokinetic variable did the physician base this explanation? Question 187 A: bioavailability B: half-life C: plasma prot…	mcq	B: half-life	B: half-life	1			1			1			1		Question 187 B. The long half-life of digoxin accounts for the delay in reaching steady state plasma levels.	1			1			1				Internal Medicine	IMED	IMED 187
188	A 45-year-old man with trisomy 21 underwent chromosome analysis to provide information about the possibility of recurrence in his family. Chromosome analysis confirmed that his karyotype was 47,XY,+21. What term best describes this karyotype? Question 188 A: aneuploid B: diploid C: haploid D: monoploid E: triploid	mcq	A: aneuploid	A: aneuploid	1			1			1			1		Question 188 A. The extra copy of chromosome 21 indicates this is an aneuploid karyotype.	1			1			1				Internal Medicine	IMED	IMED 188
189	A 60-year-old man was admitted with seizures and altered mental status. He was treated with intravenous aciclovir for suspected viral encephalitis. The product literature advised maintaining adequate hydration to avoid renal injury. What is the mechanism of renal injury with aciclovir? Question 189 A: acute tubular necrosis B: crystalluria C: glomerulonephropathy D: interstitial nephritis E: rena…	mcq	B: crystalluria	A: acute tubular necrosis.	0	Aciclovir is an antiviral medication commonly used to treat viral infections, including herpes simplex and varicella-zoster viruses. While generally considered safe, it can cause renal toxicity in some cases. The mechanism of renal injury with aciclovir involves the development of acute tubular necrosis (ATN). Acute tubular necrosis is a condition characterized by damage to the renal tubular cell…		1			0	The answer is **A: acute tubular necrosis**. Aciclovir is a nephrotoxic drug that can cause acute tubular necrosis. This is a condition in which the tubules in the kidneys are damaged, which can lead to kidney failure. The damage is caused by the accumulation of aciclovir crystals in the tubules. The other options are not as likely mechanisms of renal injury with aciclovir. Crystalluria is the pr…		1		Question 189 B. Aciclovir crystal deposition can cause acute kidney injury.	1			0			1				Internal Medicine	IMED	IMED 189
190	A 70-year-old woman presented following the sudden onset of painless diplopia. On examination, movements of her left eye were limited in all directions. There was a mild left-sided ptosis. Her left pupil was larger than her right and reacted poorly to light (direct and consensual). There was loss of pinprick sensation on her right forehead. What is the most likely site of the lesion? Question 190…	mcq	A: left cavernous sinus	A: left cavernous sinus	1			1			0	The answer is **E: left pons**. The left pons is a part of the brainstem that is responsible for controlling eye movements, pupil size, and sensation on the face. The symptoms in this case are consistent with a lesion in the left pons, including: * Diplopia: This is double vision, which is caused by weakness or paralysis of the eye muscles. * Ptosis: This is drooping of the eyelid, which is cause…		1		Question 190 A. The oculosympathetic palsy localises to involvement of the left cavernous sinus.	1			1		D	0				Internal Medicine	IMED	IMED 190
191	A 23-year-old woman was referred for further investigation of primary infertility. Her menarche had occurred at the age of 13 and her menstrual cycle varied in length from 24 to 76 days. On examination, her BMI was 33.0 kg/m2 (18.0–25.0). She had mild facial hirsutism. Investigations: serum 17-hydroxyprogesterone 8 nmol/L (1–10) serum oestradiol 225 pmol/L (200–400) serum follicle-stimulating hor…	mcq	C: polycystic ovary syndrome	C: polycystic ovary syndrome	1			1			1		C	0		Question 191 C. The clinical features and endocrine results are typical of polycystic ovary syndrome.	1			1			1				Internal Medicine	IMED	IMED 191
192	A 17-year-old girl of Asian–Indian descent presented with a typical rash of erythema nodosum over her shins. She felt otherwise well. She had been born in the UK and had no previous medical problems. A chest X-ray showed a very abnormal mediastinal silhouette. Investigations: serum lactate dehydrogenase 370 U/L (10–250) serum angiotensin-converting enzyme 78 U/L (25–82) serum α-fetoprotein 1 kU/L…	mcq	A: Hodgkin disease	C: teratoma.	0	Teratomas are germ cell tumors that can occur in various locations, including the mediastinum. They are composed of tissues derived from multiple germ cell layers and can contain various types of tissues, such as hair, teeth, bone, and adipose tissue. In this case, the presence of erythema nodosum and an abnormal mediastinal silhouette raises suspicion for an underlying pathology. The elevated se…	B: Sarcoidosis	0			0	The answer is **B: sarcoidosis**. Sarcoidosis is a multisystem granulomatous disorder of unknown cause. It can affect any organ in the body, but it most commonly affects the lungs, lymph nodes, and skin. The patient in this case has several features that are consistent with sarcoidosis, including: * Erythema nodosum: This is a type of skin rash that is often associated with sarcoidosis. * Mediast…		1		Question 192 D. The mediastinal mass in a young woman is likely to be a thymoma.	0			0			1				Internal Medicine	IMED	IMED 192
193	A 16-year-old boy presented with a 9-month history of a right-sided neck swelling, which had steadily increased in size over the previous 3 months but had remained painless. He had no other symptoms. On examination, he had enlarged pre-auricular and jugulodigastric lymph nodes and there was no other abnormality. Investigations: chest X-ray normal What next investigation would be most useful in ma…	mcq	C: excision biopsy of cervical lymph node	C: excision biopsy of cervical lymph node	1			1			0	The answer is **D: fine-needle aspiration of cervical lymph node**. Fine-needle aspiration (FNA) is a procedure in which a thin needle is inserted into a lymph node to remove cells for analysis. This is the most useful investigation in making a diagnosis of a neck lump, as it can provide information about the type of cells present in the lymph node. The other options are less likely to be helpful…		1		Question 193 C. Excision biopsy of an enlarged lymph node is the optimum way to achieve a histological diagnosis and determine appropriate treatment.	1			1		D	0				Internal Medicine	IMED	IMED 193
194	An 80-year-old man underwent carotid endarterectomy after an ischaemic stroke. Investigations: carotid plaque histology presence of foam cells within the intima In atherosclerosis, what is the origin of foam cells? Question 194 A: B lymphocytes B: basophils C: endothelial cells D: monocytes E: neutrophils	mcq	D: monocytes	D: monocytes	1			1			1			1		Question 194 D. Monocytes infiltrating the vascular intima differentiate into foam cells in atherosclerosis.	1			1			1				Internal Medicine	IMED	IMED 194
195	A 24-year-old woman presented with recurrent joint pains. A range of investigations, including a test for autoimmune serology, was performed. Antinuclear antibodies were detected, but the isotype was not indicated. What antinuclear antibody isotype is most likely to indicate a diagnosis of systemic lupus erythematosus? Question 195 A: IgA B: IgD C: IgE D: IgG E: IgM	mcq	D: IgG	D: IgG	1			1			1		A and C AND E are correct	1		Question 195 D. IgG antinuclear antibodies are characteristically seen in systemic lupus erythematosus.	1			1			1				Internal Medicine	IMED	IMED 195
196	A 20-year-old woman presented with fever, headache and a non-blanching rash of 12 hours’ duration. She was found to have meningococcal meningitis and septicaemia, and started treatment with appropriate therapy. The consultant in Public Health Medicine was notified and advised prophylactic antibiotics for her close contacts. She shared a house with three friends, who were all well. What is the mos…	mcq	C: ciprofloxacin	E: phenoxymethylpenicillin.	0	Meningococcal meningitis is caused by the bacterium Neisseria meningitidis, and it can spread through respiratory droplets or direct contact with respiratory secretions from an infected individual. Prophylactic antibiotics are recommended for close contacts of patients with meningococcal disease to prevent secondary transmission and potential development of the disease. Phenoxymethylpenicillin (a…		1			0	The answer is **D: doxycycline**. Doxycycline is the most appropriate prophylaxis for the housemates of the patient with meningococcal meningitis and septicaemia. It is a broad-spectrum antibiotic that is effective against meningococci. It is also well-tolerated and can be taken orally. The other options are not as appropriate for prophylaxis in this case. Cefuroxime is a cephalosporin antibiotic…		1		Question 196 D. Doxycycline is recommended for meningococcal prophylaxis of close contacts.	0			1			1				Internal Medicine	IMED	IMED 196
197	A 28-year-old man presented with a 1-month history of fever, joint pains and a non-itchy rash that tended to occur in the mornings. On examination, his temperature was 39.0°C. He had swollen and warm ankles and wrists, a maculopapular rash on his trunk and legs, and splenomegaly. Investigations: haemoglobin 110 g/L (130–180) white cell count 21.0 × 109/L (4.0–11.0) neutrophil count 19.5 × 109/L (…	mcq	A: adult-onset Still’s disease	A: adult-onset Still’s disease	1			1			1			1		Question 197 A. The clinical and laboratory findings indicate adult-onset Still's disease as the likely diagnosis.	1			1			1				Internal Medicine	IMED	IMED 197
1	During a cognitive assessment, you ask a 72-year-old woman who the Prime Minister is. Which type of memory is being assessed? a) Autobiographical b) Episodic c) Procedural d) Semantic e) Working	mcq	d) Semantic		1			1			1			1		D) Semantic memory	1			1			1				Psychiatry	Psych	Psych 1
2	A three-year-old boy does not play with the electric switch to avoid being disciplined by his mother. What stage of moral development is he exhibiting? a) Good interpersonal relationships b) Individualism and exchange c) Maintaining the social order d) Obedience and punishment orientation e) Social contract and individual rights	mcq	d) Obedience and punishment orientation		1			1			1			1		C) Maintaining the social order	0			1			1				Psychiatry	Psych	Psych 2
3	Which area of the brain is most closely associated with recognition of faces? a) Amygdala b) Fusiform gyrus c) Left inferior frontal cortex d) Nucleus accumbens e) Prefrontal areas	mcq	b) Fusiform gyrus		1			1			1			1		B) Fusiform gyrus	1			1			1				Psychiatry	Psych	Psych 3
4	Clozapine is most likely to be associated with which of the following adverse reactions? a) Cardiomyopathy b) Gingivitis c) Lymphoedema d) Retinitis pigmentosa e) Sarcoidosis	mcq	a) Cardiomyopathy		1			1			1			0		A) Cardiomyopathy	1			1		B	0				Psychiatry	Psych	Psych 4
5	A 25-year-old man tells you that whenever he turns the taps on in the bathroom he can hear his neighbour talking. Which of the following is he experiencing? a) Extracampine hallucination b) Functional hallucination c) Hypnopompic hallucination d) Pareidolic illusion e) Reflex hallucination	mcq	b) Functional hallucination	E	0	The 25-year-old man who hears his neighbor talking when he turns on the taps in the bathroom is most likely experiencing option e: Reflex hallucination. A reflex hallucination is a type of hallucination that is triggered by a sensory stimulus, such as a sound or a touch. In this case, the sound of the running water from the taps is triggering the hallucination of hearing the neighbor's voice. Opt…		1		(e) reflex hallucination.	0			0		B) Functional hallucination	1		e) Reflex hallucination	0		E	0				Psychiatry	Psych	Psych 5
1	You appoint a new receptionist to the staff of your dental practice. Following successful completion of his/her probationary period, how often is it recommended that his/her performance should be appraised? A. Every 6 months B. Every 12 months C. Every 18 months D. Every 24 months E. Every 60 months	mcq	B. Every 12 months	The best answer would be A. Every 6 months.	0	When appointing a new staff member, it is generally recommended to conduct regular performance appraisals, especially during the initial period of their employment. Appraising the performance every 6 months allows for timely feedback, monitoring of progress, addressing any concerns, and providing necessary support or guidance. This frequent appraisal schedule helps ensure that the new receptionis…		1			0	The answer is **A: every 6 months**. It is recommended that the performance of a new receptionist be appraised every 6 months following successful completion of his/her probationary period. This will allow for regular feedback and development, and ensure that the receptionist is meeting the expectations of the practice. Appraising performance every 6 months is also in line with best practice. The…		1		B) Every 12 months	1		According to the University of Texas Health Science Center at Houston, it is recommended that employees are reviewed during their probationary period at 2, 4, and 6 months from their hire date or date of transfer. If there are any performance concerns during the probationary review period, a probationary review can be completed at anytime1. Therefore, the answer to your question is A. Every 6 mon…	0			1				Surgery	Surg	Surg 1
2	A 56-year old man presents with generalised gingival enlargement. Which one of the following classes of drugs is he most likely to be taking? A. ACE inhibitor B. α blocker C. β1 blocker D. β2 blocker E. Calcium channel blocker	mcq	E. Calcium channel blocker	Based on the information provided, the most likely class of drugs the 56-year-old man is taking, based on the presentation of generalized gingival enlargement, is E. Calcium channel blocker.	1			1			0	The answer is **C: β1 blocker**. β1 blockers are a class of drugs that are used to treat high blood pressure, heart failure, and arrhythmias. They can cause a side effect of gingival enlargement, which is the abnormal growth of the gums. The other options are less likely to cause gingival enlargement. ACE inhibitors are a class of drugs that are used to treat high blood pressure and heart failure…		1		A) ACE inhibitor	0		According to the American Academy of Oral Medicine, the most commonly implicated drugs associated with gingival enlargement are phenytoin and cyclosporine1. Therefore, the answer to your question is A. ACE inhibitor	0		A	0				Surgery	Surg	Surg 2
3	You are designing an occlusal rest seat on the mandibular left first premolar for a partial cobalt- chrome denture. Which one of the following best describes the optimal depth that the marginal ridge should be reduced? A. 0.5 mm B. 1.0 mm C. 1.5 mm D. 2.0 mm E. 2.5 mm	mcq	C. 1.5 mm	The optimal depth that the marginal ridge should be reduced when designing an occlusal rest seat on the mandibular left first premolar for a partial cobalt-chrome denture is typically B. 1.0 mm.	0	Reducing the marginal ridge by 1.0 mm allows for adequate space for the placement of the occlusal rest seat. This reduction helps provide stability and retention for the denture, allowing the rest seat to be properly placed and engage with the denture framework. While the specific measurements may vary depending on the individual patient's needs and the dentist's preferences, a reduction of 1.0 m…	B. 1.0 mm	0			1			1		C) 1.5 mm	1		According to the University of Mosul, the floor of the occlusal rest seat should be apical to the marginal ridge and the occlusal surface and should be concave, or spoon shaped. When viewed in cross section, the deepest part of an occlusal rest seat should be located near the center of the mesial or distal fossa1. Therefore, the answer to your question is B. 1.0 mm	0			1	Either C or D			Surgery	Surg	Surg 3
4	A patient presents with a discoloured lower incisor tooth and associated alveolar swelling. Which one of the following clinical findings would be of most use in helping determine its cause? A. Altered sensation in the affected area B. Degree of alveolar swelling C. Loss of vitality D. Periodontal pocketing E. Soft tissue blanching	mcq	C. Loss of vitality	Among the given options, the clinical finding of C. Loss of vitality would be the most useful in helping determine the cause of a discolored lower incisor tooth with associated alveolar swelling.	1			1			1			1		C) Loss of vitality	1		According to the MFDS Exam Part 1 Sample Questions FDS, RCS England, the clinical finding that would be of most use in helping determine the cause of a discoloured lower incisor tooth and associated alveolar swelling is C. Loss of vitality 1	1			1				Surgery	Surg	Surg 4
5	A 53-year-old woman has been diagnosed with ‘burning mouth syndrome’. Indicate which part of the mouth is most commonly affected in this condition? A. Buccal mucosa B. Hard palate C. Lips D. Soft palate E. Tongue	mcq	E. Tongue	In burning mouth syndrome, the part of the mouth that is most commonly affected is E. Tongue.	1			1			1			1		E) Tongue	1		According to Practical Pain Management, the most common oral location of pain in burning mouth syndrome is the tip of the tongue	1			1				Surgery	Surg	Surg 5
6	Which one of the following is the most appropriate antibiotic for a patient with liver failure and a dental abscess? A. Cefuroxime B. Clindamycin C. Doxycycline D. Erythromycin E. Oxytetracycline	mcq	A. Cefuroxime	The most appropriate antibiotic for a patient with liver failure and a dental abscess would be B. Clindamycin.	0	When prescribing antibiotics for patients with liver failure, it is important to consider medications that have a low risk of causing liver toxicity or drug interactions. Clindamycin is a suitable choice in this scenario because it is not extensively metabolized in the liver and does not pose a significant risk of hepatotoxicity. Cefuroxime (option A) and erythromycin (option D) may have a higher…	B. Clindamycin	0			0	*The answer is **B: clindamycin**. Clindamycin is the most appropriate antibiotic for a patient with liver failure and a dental abscess. This is because it is a relatively safe antibiotic that is not metabolized by the liver. The other options are less appropriate for patients with liver failure, as they can be toxic to the liver. Cefuroxime is a cephalosporin antibiotic that is metabolized by th…		0		C) Doxycycline	0		According to the British National Formulary (BNF), phenoxymethylpenicillin is effective for dentoalveolar abscess 1. However, I couldn’t find any information on the most appropriate antibiotic for a patient with liver failure and a dental abscess. It’s best to consult with a doctor or a dentist for this matter.	0	According to the British National Formulary (BNF), phenoxymethylpenicillin is effective for dentoalveolar abscess 1. However, I couldn’t find any information on the most appropriate antibiotic for a patient with liver failure and a dental abscess. It’s best to consult with a doctor or a dentist for this matter.	B	0				Surgery	Surg	Surg 6
7	A 12-year-old patient in the permanent dentition attends for an orthodontic assessment. In this situation which one of the following screening tools is most likely to be used? A. Golson Yardstick B. Index of Complexity, Outcome and Need C. Index of Orthodontic Treatment Need D. Irregularity Index E. Peer assessment rating	mcq	C. Index of Orthodontic Treatment Need	In an orthodontic assessment for a 12-year-old patient in the permanent dentition, the most likely screening tool to be used is C. Index of Orthodontic Treatment Need (IOTN).	1			1			1			1		C) Index of Orthodontic Treatment Need	1		The Index of Orthodontic Treatment Need (IOTN) is most likely to be used in this situation	1			1				Surgery	Surg	Surg 7
8	A 30-year-old man requires extraction of the left mandibular and maxillary third molars. He is very nervous. He is fit and well and weighs 70 kg. Which one of the following would be the preferred technique of administration of intravenous midazolam to achieve an appropriate level of sedation? A. A bolus injection of 1 mg midazolam and titration of 2 mg increments B. A bolus injection of 2 mg mida…	mcq	D. No bolus dose and titration of 1 mg increments	In order to achieve an appropriate level of sedation for the nervous 30-year-old patient requiring extraction of the left mandibular and maxillary third molars, the preferred technique of administration of intravenous midazolam would be E. No bolus dose and titration of 2 mg increments.	0	Midazolam is a commonly used sedative medication with anxiolytic and amnestic effects. When administering intravenous midazolam for conscious sedation, the titration technique is often employed to achieve the desired level of sedation while minimizing the risk of oversedation. In this case, starting with no bolus dose and titrating the midazolam in 2 mg increments would allow for a more controlle…	B. A bolus injection of 2 mg midazolam and titration of 2 mg increments	0			0	The answer is **E: no bolus dose and titration of 2 mg increments**. Midazolam is a sedative that is often used in dentistry to help patients relax and tolerate dental procedures. It is usually given in incremental doses, starting with a small dose and then titrating up as needed. The dose of midazolam that is given will depend on the patient's weight, medical history, and level of anxiety. In th…		0		D) No bolus dose and titration of 1 mg increments	1		According to the American Society of Anesthesiologists (ASA), the preferred technique of administration of intravenous midazolam to achieve an appropriate level of sedation is a bolus injection of 1-2 mg midazolam and titration of 1-2 mg increments 1. However, it’s best to consult with a doctor or a dentist for this matter.	0			1				Surgery	Surg	Surg 8
9	Which one of the following cannot be changed during construction of a set of complete dentures? A. Condylar guidance angle B. Curve contacting buccal and lingual cusp tips on the posterior mandibular teeth (Curve of Wilson) C. Incisal guidance angle D. Plane of orientation E. Three dimension curvature of the occlusal plane (Sphere of Monson)	mcq	A. Condylar guidance angle	Among the options provided, the one that cannot be changed during the construction of a set of complete dentures is A. Condylar guidance angle.	1		D. Plane of orientation	0			1			1		E) Three dimension curvature of the occlusal plane (Sphere of Monson)	0		The incisal guidance angle cannot be changed during construction of a set of complete dentures 1.	0			1				Surgery	Surg	Surg 9
10	A 16-year-old girl in the permanent dentition presents complaining about her 'back to front' bite. Which one of the following is the likely definition of the incisor classification in this clinical situation? A. The lower incisor edges are on the cingulum plateau of the opposing upper incisors B. The lower incisor edges are posterior to the cingulum plateau of the opposing upper incisors and the …	mcq	D. The lower incisors are anterior to the cingulum plateau of the opposing upper incisors and a reverse overjet is present	The correct definition of the incisor classification in the described clinical situation of a 16-year-old girl with a "back to front" bite is B. The lower incisor edges are posterior to the cingulum plateau of the opposing upper incisors, and the overjet is increased.	0	In a "back to front" bite, the lower incisor edges are positioned posteriorly to the cingulum plateau (lingual aspect near the incisal edge) of the opposing upper incisors. This creates an increased overjet, which refers to the horizontal distance between the labial surfaces of the upper and lower incisors. Option A is incorrect because it describes a situation where the lower incisor edges are o…		1			0	The answer is **B: the lower incisor edges are posterior to the cingulum plateau of the opposing upper incisors and the overjet is increased**. In this case, the patient is complaining of a "back to front" bite, which is also known as a Class II division 1 malocclusion. This type of malocclusion is characterized by the lower incisors being posterior to the cingulum plateau of the opposing upper i…		1		D) The lower incisors are anterior to the cingulum plateau of the opposing upper incisors and a reverse overjet is present	1		The likely definition of the incisor classification in this clinical situation is D. The lower incisors are anterior to the cingulum plateau of the opposing upper incisors and a reverse overjet is present1	1		C	0				Surgery	Surg	Surg 10
11	A patient brings a letter from an oral maxillofacial surgery department stating they had a unilateral lower motor neuron lesion of the facial nerve last year which resolved after a few months. What signs would you have seen at the time? A. A weakness of all the muscles of facial expression and the eye will not close on the contralateral side of the lesion B. A weakness of all the muscles of facia…	mcq	B. A weakness of all the muscles of facial expression and the eye will not close on the ipsilateral side of the lesion	Based on the information provided, the signs that would have been seen at the time of a unilateral lower motor neuron lesion of the facial nerve, which resolved after a few months, are: E. A weakness of the muscles of facial expression on the ipsilateral side of the lesion, but the upper facial muscles are spared.	0	In a lower motor neuron facial nerve lesion, there is typically weakness or paralysis of the muscles of facial expression on the side of the lesion. The muscles affected can include those involved in eyebrow movement, eyelid closure, nasolabial fold, lip movement, and facial grimacing. However, in these types of lesions, the upper facial muscles, which are innervated by both the ipsilateral and c…		1			0	The answer is **C: a weakness of all the muscles of facial expression on the ipsilateral side of the lesion and the eye will not close on the contralateral side**. A unilateral lower motor neuron lesion of the facial nerve is a condition that affects the muscles on one side of the face. The muscles that are affected include the muscles that control facial expression, such as the orbicularis oculi…		0		B) A weakness of all the muscles of facial expression and the eye will not close on the ipsilateral side of the lesion	1		The signs that would have been seen at the time of a unilateral lower motor neuron lesion of the facial nerve include A. A weakness of all the muscles of facial expression and the eye will not close on the contralateral side of the lesion	0			1				Surgery	Surg	Surg 11
12	A 39-year-old man with severe anxiety attends for dental treatment. His GP has prescribed him medication for the long-term management of his generalised anxiety disorder. Which one of the following medications has most likely been prescribed by his GP? A. Amitriptyline B. Clozapine C. Diazepam D. Fluoxetine E. Haloperidol	mcq	D. Fluoxetine	The medication that is most likely to be prescribed by the GP for the long-term management of the 39-year-old man's generalized anxiety disorder is D. Fluoxetine.	1			1			1			1		D) Fluoxetine	1		The medication that is most likely prescribed by the GP for the long-term management of his generalised anxiety disorder is Diazepam	0			1				Surgery	Surg	Surg 12
13	You are about to undertake a procedure on a healthy 20 kg 5-year-old child. Which one of the following most accurately represents the maximum dose of 2% Lidocaine with 1:80 000 adrenaline that can be administered? A. 0.2 mL B. 2.2 mL C. 4.4 mL D. 6.6 mL E. 8.8 mL	mcq	C. 4.4 mL	The best answer is C. 4.4 mL.	1	Based on the calculations provided in the previous response, the maximum safe dose of 2% Lidocaine with 1:80,000 adrenaline that can be administered to a healthy 20 kg 5-year-old child is 4.4 mL. It is important to follow appropriate dosage guidelines and consult with a healthcare professional for precise dosing instructions tailored to the specific needs of the patient.	E. 8.8 mL	0			1			0		C) 4.4 mL	1		The maximum dose of 2% Lidocaine with 1:80 000 adrenaline that can be administered to a healthy 20 kg 5-year-old child is 4.4 mL	1			1				Surgery	Surg	Surg 13
14	Your new dental nurse sustains a needle stick injury. She has been appropriately immunised. In this situation, which one of the following represents the highest risk of cross-infection after a needle-stick injury? A. Creutzfeldt-Jakob disease B. Hepatitis B C. Hepatitis C D. Human Immunodeficiency Virus (HIV) E. Rubella	mcq	C. Hepatitis C	In the context of a needle stick injury, the highest risk of cross-infection is associated with D. Human Immunodeficiency Virus (HIV).	0	While all the options listed carry some risk of cross-infection, HIV is considered to have the highest risk of transmission through a needle stick injury. HIV is the virus that causes AIDS and can be transmitted through blood-to-blood contact. However, it's important to note that the risk of HIV transmission from a needle stick injury is relatively low, estimated to be less than 0.3%. Hepatitis B…	B. Hepatitis B	0			0	The answer is **B: hepatitis B**. Hepatitis B is a bloodborne virus that can be transmitted through contact with infected blood or body fluids. It is the most common bloodborne virus in the world, and it can cause serious liver damage, including liver failure. The other options are not as likely to be transmitted through a needle-stick injury. Creutzfeldt-Jakob disease is a rare, fatal brain dise…		0		B) Hepatitis B	0		The highest risk of cross-infection after a needle-stick injury is from blood-borne viruses such as Hepatitis B, Hepatitis C and Human Immunodeficiency Virus (HIV) . Therefore, the answer to your question is D. Human Immunodeficiency Virus (HIV).	0		D	0				Surgery	Surg	Surg 14
15	While working in dental public health you are asked to help design a study into the benefits of fluoridation of the water supply on the local population. Which one of the following study designs is most appropriate from the options given? A. Case-control study B. Case series C. Cohort study D. Cross-sectional study E. Randomised controlled trial	mcq	E. Randomised controlled trial	When designing a study to investigate the benefits of fluoridation of the water supply on the local population in dental public health, the most appropriate study design from the options given is E. Randomized controlled trial (RCT).	1		C. Cohort study	0			1			0		E) Randomised controlled trial	1		The most appropriate study design for investigating the benefits of fluoridation of the water supply on the local population is E. Randomised controlled trial	1		C	0				Surgery	Surg	Surg 15
16	Which one of the following cell populations is the major progenitor for a new connective tissue attachment in guided tissue regeneration? A. Alveolar bone stem cells B. Cell rests of Malassez C. Gingival fibroblasts D. Periodontal ligament fibroblasts E. Predetermined odontoblasts	mcq	D. Periodontal ligament fibroblasts	The major progenitor cell population for a new connective tissue attachment in guided tissue regeneration is D. Periodontal ligament fibroblasts	1			1			1			1		D) Periodontal ligament fibroblasts	1		The major progenitor for a new connective tissue attachment in guided tissue regeneration is D. Periodontal ligament fibroblasts	1			1				Surgery	Surg	Surg 16
17	A 40-year-old woman undergoes a lateral cephalogram for orthognathic planning. On review, well- defined, rounded lucent lesions are seen throughout the skull. Which one of the following is the most likely diagnosis? A. Hypoparathyroidism B. Langerhans’ cell histiocytosis C. Leukaemia D. Multiple myeloma E. Pituitary adenoma	mcq	D. Multiple myeloma	The most likely diagnosis based on the findings of well-defined, rounded lucent lesions seen throughout the skull on a lateral cephalogram in a 40-year-old woman is D. Multiple myeloma.	1			1			0	The answer is **B: Langerhans’ cell histiocytosis**. Langerhans’ cell histiocytosis (LCH) is a rare disorder that affects the Langerhans cells, which are a type of white blood cell. LCH can cause well-defined, rounded lucent lesions throughout the skull. These lesions are caused by the destruction of bone by the Langerhans cells. The other options are not as likely in this case. Hypoparathyroidis…		0		B) Langerhans’ cell histiocytosis	0		The most likely diagnosis for well-defined, rounded lucent lesions seen throughout the skull on a lateral cephalogram is B. Langerhans’ cell histiocytosis .	0		B	0				Surgery	Surg	Surg 17
18	A 32-year-old woman who does not smoke or drink alcohol has a close relative who has died of oral cancer. She has asked you for advice on oral cancer prevention. Which one of the following would be most likely to reduce her risk of developing oral carcinoma? A. Avoid spicy food B. Eat at least five portions of fruit or vegetables daily C. Maintain excellent oral hygiene D. Take a multi-vitamin ta…	mcq	B. Eat at least five portions of fruit or vegetables daily	Among the options provided, the most likely recommendation to reduce the risk of developing oral carcinoma (oral cancer) for a 32-year-old woman with a close relative who died of oral cancer is C. Maintain excellent oral hygiene.	0	Maintaining excellent oral hygiene is a crucial factor in reducing the risk of oral carcinoma. Good oral hygiene practices, such as regular brushing and flossing, can help remove plaque, bacteria, and other potentially harmful substances from the oral cavity. This can contribute to overall oral health and reduce the risk of developing oral cancer. Avoiding spicy food (option A) is not directly li…		1			0	Sure, I can help you with that. Here is the response that incorporates the safety guidelines: **The answer is **C: maintain excellent oral hygiene**. Oral cancer is a type of cancer that starts in the mouth. It is the 12th most common cancer in the world, and it is the 6th most common cancer in men. There are many risk factors for oral cancer, including smoking, alcohol use, and a family history …		0		B) Eat at least five portions of fruit or vegetables daily	1		Maintaining excellent oral hygiene would be most likely to reduce the risk of developing oral carcinoma in a 32-year-old woman who has a close relative who has died of oral cancer .	0			1				Surgery	Surg	Surg 18
19	A 20-year-old woman complains she has discolouration of her upper anterior teeth. On examination she has mild fluorosis of the upper incisors. Which one of the following would be the most appropriate initial management? A. Ceramic veneers B. Direct composite veneers C. Full-coverage porcelain-bonded-to-metal crowns D. Microabrasion E. Tray whitening	mcq	E. Tray whitening	Based on the presented case of a 20-year-old woman with mild fluorosis of the upper incisors, the most appropriate initial management option would be D. Microabrasion.	0	Microabrasion is a conservative and minimally invasive technique used to remove superficial stains and mild enamel defects. It involves the controlled removal of a thin layer of enamel using a combination of abrasive agents and a dental handpiece. This procedure can effectively improve the appearance of teeth affected by mild fluorosis by removing the outer layer of enamel that contains the disco…	D. Microabrasion	0			0	The answer is **D: microabrasion**. Microabrasion is the most appropriate initial management for mild fluorosis of the upper incisors. It is a minimally invasive procedure that involves removing a thin layer of enamel from the teeth. This can improve the appearance of the teeth and make them whiter. The other options are not as appropriate for mild fluorosis. Ceramic veneers and direct composite …		0		D) Microabrasion	0		The most appropriate initial management for mild fluorosis of the upper incisors is microabrasion.	0		D	0				Surgery	Surg	Surg 19
20	A 25-year-old man presents a month after an alleged assault, complaining of a tender maxillary central incisor. It is slightly buccally displaced, vital and causing mild occlusal interference with Grade II mobility. Radiographic examination reveals no root or alveolar fracture. Which one of the following is the most appropriate initial management? A. Extirpation and placement of a calcium hydroxi…	mcq	B. Orthodontic repositioning	Based on the provided information, the most appropriate initial management for a 25-year-old man who presents a month after an alleged assault with a tender maxillary central incisor, slight buccal displacement, Grade II mobility, and no root or alveolar fracture on radiographic examination would be E. Splinting flexibly for four weeks.	0	Splinting is a common initial management approach for dental trauma cases to stabilize the injured tooth and promote healing. In this case, splinting the affected maxillary central incisor would help immobilize the tooth, reduce further displacement, and provide support during the healing process. Flexible splinting materials such as composite or wire are often used to allow for slight mobility a…	E. Splinting flexibly for four weeks -	0			0	The answer is **E: splinting flexibly for four weeks**. The patient has a slightly buccally displaced, vital maxillary central incisor with mild occlusal interference and Grade II mobility. Radiographic examination reveals no root or alveolar fracture. This suggests that the tooth is in need of stabilization to allow for healing and to prevent further displacement. Splinting the tooth flexibly fo…		0		E) Splinting flexibly for four weeks	0		The most appropriate initial management for a slightly buccally displaced maxillary central incisor with Grade II mobility and no root or alveolar fracture is splinting flexibly for four weeks.	0		E	0				Surgery	Surg	Surg 20
21	Which one of the following would be the most appropriate instrument for scaling in a 45-year- old patient presenting with calculus around an implant-stabilised bridge? A. Gold-tipped instruments B. High-carbon steel-tipped instruments C. Nickel-titanium-tipped instruments D. Titanium-tipped instruments E. Unfilled resin plastic-tipped instruments	mcq	E. Unfilled resin plastic-tipped instruments	When scaling around an implant-stabilized bridge in a patient with calculus, the most appropriate instrument would be E. Unfilled resin plastic-tipped instruments.	1		D. Titanium-tipped instruments	0			0	The answer is **C: nickel-titanium-tipped instruments**. Nickel-titanium-tipped instruments are the most appropriate instrument for scaling in a 45-year-old patient presenting with calculus around an implant-stabilised bridge. These instruments are flexible and strong, which makes them less likely to damage the implant. They are also resistant to corrosion, which is important as they will be in c…		0		D) Titanium-tipped instruments	0		The most appropriate instrument for scaling in a 45-year-old patient presenting with calculus around an implant-stabilised bridge is titanium-tipped instruments.	0		C	0				Surgery	Surg	Surg 21
22	A 45-year-old woman attends with diagnosed burning mouth syndrome. Which one of the following is a common clinical feature? A. Usually acute B. Usually aggravated by eating C. Usually bilateral D. Usually keeps patient awake at night E. None of the above	mcq	C. Usually bilateral	The common clinical feature of burning mouth syndrome (BMS) in a 45-year-old woman is C. Usually bilateral.	1			1			0	The answer is **D: usually keeps patient awake at night**. Burning mouth syndrome (BMS) is a chronic condition that is characterized by a burning sensation in the mouth. The sensation is typically bilateral and can be worse at night. It is not usually aggravated by eating. Here are some other common clinical features of BMS: * It is more common in women than in men. * It is more common in people …		1		C) Usually bilateral	1		A common clinical feature of burning mouth syndrome is that it is usually bilateral.	1		E	0				Surgery	Surg	Surg 22
23	A 33-year-old woman is referred to an oral surgeon. According to the National Institute for Health and Care Excellence (NICE), which one of the following is the most significant indication for extraction of a mesio-angular-impacted lower third molar? A. Anterior crowding B. Occlusal caries on the adjacent 2nd molar C. Periodontal disease (mild) D. Single episode of severe pericoronitis E. Two epi…	mcq	E. Two episodes of severe pericoronitis	According to the National Institute for Health and Care Excellence (NICE), the most significant indication for extraction of a mesio-angular-impacted lower third molar is D. Single episode of severe pericoronitis.	0	Pericoronitis refers to inflammation or infection of the soft tissues surrounding the partially erupted tooth, commonly seen with impacted third molars. NICE guidelines consider a single episode of severe pericoronitis as a significant indication for extraction of a mesio-angular-impacted lower third molar. Severe pericoronitis can cause significant pain, swelling, and difficulty in mouth opening…		1			1			0		E) Two episodes of severe pericoronitis	1		According to the National Institute for Health and Care Excellence (NICE), the most significant indication for extraction of a mesio-angular-impacted lower third molar is two episodes of severe pericoronitis.	1			1				Surgery	Surg	Surg 23
24	You surgically remove a difficult lower left third molar. You go deep with the surgical straight bur during the procedure and notice a lot of bleeding from the site. The patient returns with profound numbness of the lower left lip and chin the next afternoon. Which one of the following is the best course of action? A. Prescribe dexamethasone to reduce any swelling around the nerve and review one …	mcq	E. Send an urgent referral to your local Oral Maxillofacial Surgery/Oral Surgery (OMFS/OS) unit and phone the department for advice	Based on the presented scenario of a difficult lower left third molar extraction followed by profound numbness of the lower left lip and chin, the best course of action would be E. Send an urgent referral to your local Oral Maxillofacial Surgery/Oral Surgery (OMFS/OS) unit and phone the department for advice.	1			1			1			1		E) Send an urgent referral to your local Oral Maxillofacial Surgery/Oral Surgery (OMFS/OS) unit and phone the department for advice	1		The best course of action for a patient who returns with profound numbness of the lower left lip and chin the next afternoon after a difficult lower left third molar extraction is to send an urgent referral to your local Oral Maxillofacial Surgery/Oral Surgery (OMFS/OS) unit and phone the department for advice.	1			1				Surgery	Surg	Surg 24
25	A 25-year-old man is assaulted. He has a fracture of the left zygomatic arch and surgery is planned. Which one of the following muscles has an attachment to the superior border of the arch of the zygomatic bone? A. Anterior belly of digastric B. Lateral pterygoid C. Masseter D. Medial pterygoid E. Temporalis	mcq	E. Temporalis	The muscle that has an attachment to the superior border of the arch of the zygomatic bone is E. Temporalis.	1			1			0	The answer is **C: masseter**. The masseter muscle is a large muscle that is responsible for chewing. It attaches to the superior border of the arch of the zygomatic bone. The other options are not correct. The anterior belly of digastric muscle attaches to the inferior border of the mandible. The lateral pterygoid muscle attaches to the greater wing of the sphenoid bone. The medial pterygoid mus…		1		E) Temporalis	1		The muscle that has an attachment to the superior border of the arch of the zygomatic bone is the temporalis muscle.	1		A	0				Surgery	Surg	Surg 25
1	Concerning the Compton effect: (a) There is interaction between a photon and a free electron. (b) The larger the angle through which the photon is scattered, the more energy it loses. (c) The wavelength change produced depends upon the scattering material. (d) High energy radiation is scattered more than lower energy radiation. (e) The amount of scattering that occurs depends on the electron dens…	T/F	(a) T (b)T (C)F (D)F (e)T	(a) T (b)T (C)F --(D)T)-- (e)T	0	The following statements about the Compton effect are True: (a) There is interaction between a photon and a free electron. (b) The larger the angle through which the photon is scattered, the more energy it loses. (d) High energy radiation is scattered more than lower energy radiation. (e) The amount of scattering that occurs depends on the electron density of the scattering material. Statement (c…		1		(a) T (b)T (C)F (D)T (e)T	0			0		B. There is interaction between a photon and a free electron. D. High energy radiation is scattered more than lower energy radiation. E. The amount of scattering that occurs depends on the electron density of the scattering material.	0		(a) T (b)T (C)T (D)T (e)T	0	he Compton effect is the scattering of a photon by a free electron. The scattered photon has a longer wavelength than the incident photon and loses energy. The amount of energy lost depends on the angle through which the photon is scattered and is given by the Compton formula. The wavelength change produced depends upon the scattering material and is given by the Klein-Nishina formula. High energ…	A, B, C correct	0				Radiology	Rad	Rad 1
2	Concerning digital radiography (DR): (a) Phosphors may be used in the detector. (b) The receptor signal is used to determine exposure cut-off time. (c) The image can be viewed within five seconds of the exposure. (d) Pixel dropout is a recognised artefact. (e) The receptor dose indicator gives a record of patient dose.	T/F	(a) T (b)T (C)T (D)T (e)T	(a) --(b)F -- (C)T (D)T (e)T	0	The following statements about digital radiography (DR) are True: (a) Phosphors may be used in the detector. (c) The image can be viewed within five seconds of the exposure. (d) Pixel dropout is a recognized artifact. (e) The receptor dose indicator gives a record of patient dose. Statement (b) is False. The exposure cut-off time is determined by the X-ray generator, not the receptor signal.	(a) T (b)T (C)T (D)T (e)F	0			1			0		A. Phosphors may be used in the detector. C. The image can be viewed within five seconds of the exposure. D. Pixel dropout is a recognised artefact.	0			1		A, C, D only are correct	0				Radiology	Rad	Rad 2
3	Radiological image unsharpness increases (a) if shorter exposure times are used. (b) as the object to receptor distance increases. (c) as the target angle decreases. (d) if a grid is used. (e) as the focal spot size increases.	T/F	(a) F (b)T (C)F (D)F (e)T	(a) F (b)T (C)F --(D)T-- (e)T	0	The following statements about radiological image unsharpness are True: (b) Radiological image unsharpness increases as the object to receptor distance increases. (d) Radiological image unsharpness increases if a grid is used. (e) Radiological image unsharpness increases as the focal spot size increases. Statements (a) and (c) are False. Radiological image unsharpness decreases if shorter exposur…		1			1			0		E. As the focal spot size increases.	0			1		A & E are correct	0				Radiology	Rad	Rad 3
4	In automatic mode fluoroscopy, the patient entrance surface dose rate (a) usually increases with image intensifier field size. (b) depends on the added filtration. (c) is independent of the kV-mA characteristic used. (d) doubles if the patient-intensifier face distance is halved. (e) should be less than 50 mGy min-1.	T/F	(a) F (b)T (C)F (D)F (e)T	(a) F (b)T (C)F --(D)T-- (e)T	0	The following statements about automatic mode fluoroscopy are True: (b) The patient entrance surface dose rate depends on the added filtration. (d) The patient entrance surface dose rate doubles if the patient-intensifier face distance is halved. (e) The patient entrance surface dose rate should be less than 50 mGy min-1. Statements (a) and (c) are False. The patient entrance surface dose rate ty…	(a) F (b)T (C)F (D)T (e)T	0		(a) T (b)T (C)F (D)T (e)T	0			0		A. Usually increases with image intensifier field size. B. Depends on the added filtration. D. Doubles if the patient-intensifier face distance is halved.	0		a) T (b)F (C)F (D)T (e)T	0		A,B, C are correct	0				Radiology	Rad	Rad 4
5	Concerning The Ionising Radiations Regulations 1999: (a) Local Rules are required for a controlled area. (b) Only classified workers can enter a controlled area. (c) The annual effective dose limit is 30 mSv for employees aged over 18 years. (d) Personal dosimeters should be issued for periods no greater than one month. (e) A radiation protection adviser is responsible for managing staff radiatio…	T/F	(a) T (b)F (C)F (D)F (e)F	(a) T (b)F (C)F (D)F --(e)T--	0	The following statements about The Ionising Radiations Regulations 1999 are False: (b) Only classified workers can enter a controlled area. Uncontrolled workers can also enter a controlled area, but they must be supervised and provided with appropriate radiation protection measures. (c) The annual effective dose limit is 20 mSv for employees aged over 18 years, and 6 mSv for those under 18 years …	(a) T (b)F (C)F (D)T (e)F	0		(a) T (b)F (C)T (D)F (e)T	0			0		B. Only classified workers can enter a controlled area. C. The annual effective dose limit is 30 mSv for employees aged over 18 years. D. Personal dosimeters should be issued for periods no greater than one month.	0			1		A, C, E are correct	0				Radiology	Rad	Rad 5
6	Concerning The Ionising Radiation (Medical Exposure) Regulations 2000: (a) Overall responsibility for keeping dose to the patient as low as reasonably practicable rests with the practitioner. (b) The practitioner is the only person entitled to authorise an x-ray exposure. (c) Only doctors and dentists are permitted to request an x-ray. (d) The person performing quality control tests on an isotope…	T/F	(a)F (b)F (C)F (D)T (e)F	--(a)T-- (b)F (C)F (D)T --(e)T--	0	The following statements about The Ionising Radiation (Medical Exposure) Regulations 2000 are False: (b) The practitioner is not the only person entitled to authorize an X-ray exposure. In certain circumstances, other healthcare professionals, such as radiographers, may also be authorized to carry out X-ray examinations. (c) Other healthcare professionals, such as radiographers, may also be permi…	(a)T (b)T (C)F (D)T (e)F	0		(a)T (b)F (C)F (D)T (e)T	0			0		A. Overall responsibility for keeping dose to the patient as low as reasonably practicable rests with the practitioner. C. Only doctors and dentists are permitted to request an x-ray. D. The person performing quality control tests on an isotope calibrator must have training.	0		(a)T (b)F (C)F (D)T (e)F	0		all correct except C	0				Radiology	Rad	Rad 6
7	Radionuclides (a) are those nuclides having more neutrons than protons. (b) may emit x-rays. (c) decay exponentially. (d) do not occur naturally. (e) may be produced in a cyclotron.	T/F	(a) F (b)T (C)T (D)F (e)T	(a) F (b)T (C)T (D)F (e)T	1			1		(a) T (b)T (C)T (D)F (e)T	0			0		B. May emit x-rays. C. Decay exponentially. E. May be produced in a cyclotron.	1			1			1				Radiology	Rad	Rad 7
8	Concerning computed tomography: (a) A CT number of 0 is assigned to water. (b) Image quality is limited by electronic noise. (c) Axial image resolution is improved with reduction in slice width. (d) An unfiltered x-ray beam is used. (e) The typical effective dose for a CT head scan is 10 mSv.	T/F	(a) T (b)F (C)T (D)F (e)F	(a) T (b)F (C)T (D)F (e)F	1		(a) T (b)T (C)T (D)F (e)F	0		(a) T (b)T (C)T (D)F (e)F	0			0		A. A CT number of 0 is assigned to water. B. Image quality is limited by electronic noise. C. Axial image resolution is improved with reduction in slice width. E. The typical effective dose for a CT head scan is 10 mSv.	0		(a) F (b)T (C)T (D)F (e)F	0	Computed tomography (CT) is a medical imaging technique that uses X-rays and computer processing to create detailed images of the body. A CT number of 0 is assigned to air, while a CT number of 1000 is assigned to bone. Image quality is limited by both electronic noise and quantum noise. Axial image resolution is improved with reduction in slice width. A filtered x-ray beam is used in CT imaging.…	A,B, C and E are correct	0				Radiology	Rad	Rad 8
9	Signal to noise in MRI is increased with (a) a decreased matrix size. (b) a longer TE. (c) a thicker slice. (d) a smaller field of view. (e) the use of a higher main magnetic field.	T/F	(a) T (b)F (C)T (D)F (e)T	--(a) F -- (b)F --(C)F-- --(D)T-- (e)T	0	The following statements about signal to noise in MRI are True: (d) Signal to noise in MRI is increased with a smaller field of view. (e) Signal to noise in MRI is increased with the use of a higher main magnetic field. Statements (a), (b), and (c) are False: (a) Signal to noise in MRI is increased with an increased matrix size, as this provides more signal information for each pixel in the image…	(a) F (b)F (C)T (D)F (e)T	0		(a) F (b)F (C)F (D)T (e)T	0			0		E. The use of a higher main magnetic field.	0		(a) F (b)F (C)T (D)F (e)T	0		B and E are correct	0				Radiology	Rad	Rad 9
10	Concerning diagnostic ultrasound: (a) The higher the transmitted frequency, the greater the depth that can be scanned. (b) In abdominal scanning it typically has a wavelength in soft tissue of about 0.5 mm. (c) It is reflected from a surface between two media that have different acoustic impedances. (d) The ultrasound beam can be focussed. (e) Ionisation of cell water may occur at frequencies gre…	T/F	(a) F (b)T (C)T (D)T (e)F	(a) F --(b)F-- (C)T (D)T (e)F	0	The following statements about diagnostic ultrasound are True: (c) Ultrasound is reflected from a surface between two media that have different acoustic impedances. (d) The ultrasound beam can be focused. Statements (a), (b), and (e) are False: (a) The higher the transmitted frequency, the shallower the depth that can be scanned, as higher frequency waves are absorbed more quickly by tissue. (b) …		1		(a) F (b)F (C)T (D)T (e)F	0			0		C. It is reflected from a surface between two media that have different acoustic impedances. D. The ultrasound beam can be focussed.	0		(a)T(b)F (C)T (D)T (e)F	0			1				Radiology	Rad	Rad 10
1 ICU	A pulmonary embolus is suspected in a patient in the ICU. He is haemodynamically stable. Which investigation is the most useful for the diagnosis of pulmonary embolus in this patient? A. Transoesophageal echocardiography B. CT pulmonary angiography C. 12 lead ECG D. Isotope lung scanning E. Blood D-Dimer	SBA	B. CT pulmonary angiography		1			1			1			1		1,E,Blood D-dimer	0			1	FRCA https://rcoa.ac.uk/examinations/final-frca-examinations/final-frca-written-examination/final-frca-written-examination 12 QUESTIONS		1				Anaesthesia	Anaes	Anaes 1 ICU
2 ICU	A 75 year-old man is admitted to HDU following an episode of severe chest pain and collapse with transient loss of consciousness. On admission he is conscious but complaining of chest pain radiating into his back. Blood pressure measured in the right arm is 210/110. The left radial pulse is absent and there are signs of a left hemiparesis Which one of the following is the most likely diagnosis? A…	SBA	C. Dissecting aneurysm of the thoracic aorta		1			1			1			1		2,C,Dissecting aneurysm of the thoracic aorta	1			1			1				Anaesthesia	Anaes	Anaes 2 ICU
3 ICU	A 60 year-old woman has had a mitral valve replacement for chronic mitral stenosis and is on cardiac ITU post-operatively. She is awake and self ventilating. SPO2 91%, FiO2= 0.6. Monitoring shows atrial fibrillation at 90/min, blood pressure 88/60 and pulmonary artery pressures of 45/15. Which single drug is most appropriate first line treatment to reduce the pulmonary artery pressure? A. Inhaled…	SBA	E. Intravenous milrinone		1		A. Inhaled nitric oxide	0			1			1		3,B,Inhaled prostacyclin	0		A.Inhaled nitric oxide	0	Nitric oxide is a potent vasodilator that selectively dilates the pulmonary vasculature and improves ventilation-perfusion matching. It is used in patients with acute respiratory distress syndrome (ARDS) and pulmonary hypertension	C	0				Anaesthesia	Anaes	Anaes 3 ICU
4 A&C	A previously fit 5-year-old girl is distressed & in severe pain in the recovery room following emergency appendicectomy. She is awake and cardiovascularly stable. Intraoperatively, she received fentanyl 2 mcg kg-1 iv, paracetamol 15 mg kg-1 iv & diclofenac 1mg kg-1PR. What would be the most appropriate analgesia option for her now? A. Adminster Entonox until the child calms down B. Codeine phosph…	SBA	E. Morphine 0.1 mg kg-1 intravenous bolus		1		D. An intravenous morphine infusion at 10 mcg kg-1 hour-1	0			1			1		4,E,Morphine 0.1 mg/kg intravenous bolus	1		D. An intravenous morphine infusion at 10 mcg kg-1 hour-1	0	The most appropriate analgesia option for a 5-year-old girl in severe pain after an emergency appendicectomy is intravenous morphine infusion at 10 mcg kg-1 hour-1. Morphine is the most commonly used opioid for moderate to severe pain in children. It is important to titrate the dose individually to provide an appropriate balance between pain management and opioid-related adverse reactions.		1				Anaesthesia	Anaes	Anaes 4 A&C
5 A&C	A 53 year- old woman with an indwelling lumbar epidural catheter in situ following a total abdominal hysterectomy complains of incisional pain. She develops perioral tingling and a feeling of light- headedness during administration of a 10 mls bolus of 0.25% levobupivacaine. What is the most likely cause for the patient’s symptoms? A. Hypotension secondary to sympathetic blockade B. Intraneural i…	SBA	D. Intravascular injection of local anaesthetic		1			1			1			1		5,D,Intravascular injection of local anaesthetic	1			1			1				Anaesthesia	Anaes	Anaes 5 A&C
6 A&C	A 70-year-old woman is referred to the Pain Clinic with severe shooting pains in the upper half of the left side of her face, which are made worse by eating. Physical examination and all investigations are normal. Simple analgesics have not provided effective pain relief. Which of the following would be the single best initial treatment to offer her? A. Carbamazepine B. Topical capsaicin ointment…	SBA	A. Carbamazepine		1			1			1			1		6,A,Carbamazepine	1			1			1				Anaesthesia	Anaes	Anaes 6 A&C
7	A patient becomes severely hypotensive after induction of anaesthesia with propofol, fentanyl and succinylcholine. The patient has been resuscitated and anaphylaxis is suspected. Which is the most informative test in the first hour following resuscitation? A. Urinary methylhistamine B. Plasma histamine C. Serum mast cell tryptase D. Specific IgE for succinylcholine E. Total plasma IgE	SBA	C. Serum mast cell tryptase		1			1			1			1		7,C,Serum mast cell tryptase	1			1			1				Anaesthesia	Anaes	Anaes 7
8	An 84 year-old woman scheduled to undergo surgery for a fractured neck of femur develops atrial fibrillation at a rate of 140 beats/minute following induction of general anaesthesia. Her blood pressure is 60/40 mmHg and there is no improvement following a rapid transfusion of 500 ml of colloid. What would be the most appropriate next intervention ? A. Incremental doses of adenosine B. Bolus dose …	SBA	D. DC cardioversion	C	0	In an 84-year-old woman with atrial fibrillation and hypotension following induction of general anesthesia for a fractured neck of femur, the most appropriate next intervention would be C. Intravenous infusion of esmolol. The patient's hypotension and rapid ventricular response are likely due to the uncontrolled atrial fibrillation. Esmolol is a short-acting beta-blocker that can be used to contr…		1			1			0		8,C,Intravenous infusion of esmolol	0		C.Intravenous infusion of esmolol	0	The most appropriate next intervention for an 84 year-old woman who develops atrial fibrillation at a rate of 140 beats/minute following induction of general anaesthesia is intravenous infusion of esmolol. Esmolol is a short-acting beta-blocker that can be used to control the ventricular rate in patients with atrial fibrillation. It is important to note that the use of beta-blockers should be avo…	C	0				Anaesthesia	Anaes	Anaes 8
9	A 10 year-old girl with Down’s syndrome presents for adenotonsillectomy. Her family are refugees and have recently arrived in the UK from Somalia. She has recurrent respiratory infections and tires easily when playing. On examination SpO2 is 93% in air, aural temperature 37.2°C and she has a non-radiating grade 3/6 systolic murmur. What is the most appropriate management of this case? A. Reassure…	SBA	B. Defer the case pending a full cardiological assessment including an echocardiogram		1			1		E. Measure her Bp and obtain a 12-lead ECG and proceed with surgery if these are both normal.	0			1		9,B,Defer the case pending a full cardiological assessment including an echocardiogram	1			1			1				Anaesthesia	Anaes	Anaes 9
10	A 70 year- old man with abdominal pain and vomiting for three days is listed for urgent laparotomy. He is a known hypertensive and diet-controlled diabetic. Pulse rate is 110 beats per minute, blood pressure 105/60 mmHg and he has generalised limb weakness. Investigations: haemoglobin 180 g/L, potassium 2.2 mmol/L, urea 20 mmol/L, creatinine 95 micromols/L, blood glucose 12 mmol/L What is the mos…	SBA	A. Infuse a litre of 0.9% sodium chloride solution containing 20 mmols of potassium chloride over one hour via a peripheral line		1			1			1			0		10,C,Infuse a litre of Hartmann's solution over 30 minutes via a peripheral line	0		B.Insert central venous and direct arterial monitoring lines	0	The most appropriate initial intervention for a 70 year- old man with abdominal pain and vomiting for three days who is listed for urgent laparotomy and has generalised limb weakness is to insert central venous and direct arterial monitoring lines. The patient is hypotensive and has generalised limb weakness which suggests that he may be in septic shock.Central venous and direct arterial monitori…	C	0				Anaesthesia	Anaes	Anaes 10
11	A 50 year- old man with Crohn’s disease requires an urgent laparotomy for small bowel obstruction. He has a body mass index (BMI) of 24kg/m2 and his airway assessment is normal. However, at previous laparotomy, he was noted to be a grade 2 to grade 3 intubation. What is the most appropriate anaesthetic management for this patient? A. Perform a rapid sequence induction with propofol and rocuronium…	SBA	E. Perform a rapid sequence induction with propofol and succinyl choline	D	0	In a 50-year-old man with Crohn's disease who is a difficult intubation and requires an urgent laparotomy for small bowel obstruction, the most appropriate anesthetic management would be D. Awake fiber-optic intubation before induction of general anesthesia. In patients with a history of difficult intubation, awake fiber-optic intubation is considered the gold standard for securing the airway. Th…	D. Awake fibreoptic intubation before induction of general anaesthesia	0		D. Awake fibreoptic intubation before induction of general anaesthesia.	0			0		11,D,Awake fibreoptic intubation before induction of general anaesthesia	0		D. Awake fibreoptic intubation before induction of general anaesthesia	0	The most appropriate anaesthetic management for a 50 year- old man with Crohn’s disease who requires an urgent laparotomy for small bowel obstruction and was noted to be a grade 2 to grade 3 intubation at previous laparotomy is to perform an awake fibreoptic intubation before induction of general anaesthesia. The patient has a history of difficult intubation and therefore an awake fibreoptic intu…	D	0				Anaesthesia	Anaes	Anaes 11
12	A previously fit 78 year-old man has a transurethral resection of the prostate (TURP) performed under general anaesthesia taking 90 minutes to complete. Half an hour after arrival in the recovery room he has not regained consciousness. Respiratory effort is adequate and vital signs are stable. Which of the following deranged investigations is most likely to account for his current clinical condit…	SBA	B. Serum sodium 114 mmol/L	C	0	In a previously fit 78-year-old man who has undergone transurethral resection of the prostate (TURP) under general anesthesia and has not regained consciousness half an hour after arrival in the recovery room, the most likely investigation result to account for his current clinical condition would be C. Serum glucose 2.8 mmol/L. Hypoglycemia is a common cause of altered mental status in postopera…		1		D. PaO2 8.9 kPa (FiO2 = 0.35).	0			1		12,B,Serum sodium 114 mmol/L	1			1		C	0				Anaesthesia	Anaes	Anaes 12
1	A 23-year-old man has suffered a fracture of the right humerus. On examination, he has extensor weakness of the wrist and metacarpophalangeal joints, which has resulted in wrist drop and inability to grip with his right hand. Extension of the elbow is preserved. There is also sensory loss over the dorsal aspect of the forearm from below the elbow extending to the 1st dorsal interosseous. A)Axilla…	Best of 5 MCQ	Radial Nerve		1			1			1			1		13, D, Radial nerve	1			1	MCEM https://mrcemexamprep.net/sample-mrcem-primary 10 QUESTIONS		1				Emergency Medicine	EM	EM 1
2	You review a 6-year-old boy that has been diagnosed with diabetic ketoacidosis (DKA). He had initially settled following fluid resuscitation but has deteriorated over the past hour. He is now complaining of a headache and is irritable. He has started to vomit again, and the nurses report that his blood pressure has risen, and his heart rate has dropped. Which of the following is the most appropri…	Best of 5 MCQ	Hypertonic 3% Saline		1			1			1			1		14, C, Hypertonic 3% saline	1			1		Furosemide	0				Emergency Medicine	EM	EM 2
3	You have been asked to give a presentation to a group of medical students on renal physiology. You are asked a series of challenging questions about the loop of Henle. What is the approximate osmolality of fluid entering the loop of Henle? Select ONE answer only. A)100mOsm B)200mOsm C)300mOsm D)400mOsm E) 500mOsm	Best of 5 MCQ	300mOsm		1			1			1			1		15, A, 100mOsm	0			1			1				Emergency Medicine	EM	EM 3
4	A 60-year-old patient presents having taken an acute overdose of digoxin. She is nauseated and is complaining of palpitations. Which of the following is an indication for the use of DigiFab in this patient? Select ONE answer only. A)8mg of digoxin ingested B)Digoxin kevel of 10ng/ml C)Heart rate of 40 bpm D)Prolonged seizures E)Ventricular tachycardia	Best of 5 MCQ	Ventricular tachycardia		1			1			1			0		16, E, Ventricular tachycardia	1			1			1				Emergency Medicine	EM	EM 4
5	A 32-year-old woman presents with headaches, nausea, vomiting and excessive sleepiness. A lumbar puncture is undertaken, and it is determined that she has raised intracranial pressure. A CT scan of the brain is performed, and she is discovered to have a brain tumour with associated hydrocephalus. You review the scan with the radiology consultant, who teaches you about the ventricular system of th…	Best of 5 MCQ	The cerebral aqueduct	C) The foramen of Magendie.	0	The foramen of Magendie connects the third and the fourth ventricles in the brain. The ventricular system of the brain consists of a series of interconnected cavities that produce and circulate cerebrospinal fluid (CSF). The third and fourth ventricles are connected by a small opening called the foramen of Magendie, which is located in the roof of the fourth ventricle. The CSF flows from the thir…		1			1			1		17, B, The cerebral aqueduct	1			1			1				Emergency Medicine	EM	EM 5
6	A 50-year-old patient presents with a large incarcerated inguinal hernia. You refer the patient to the on-call surgical team, and when the registrar reviews the patient, he teaches you a few things about the anatomy of the area. Which of the following structures passes through the inguinal canal? Select ONE answer only. A)The iliohypogastric nerve B)The ilioinguinal nerve C)The inferior epigastri…	Best of 5 MCQ	The ilioinguonal nerve		1			1			1			0		18, B, The ilioinguinal nerve	1			1		None of the above	0				Emergency Medicine	EM	EM 6
7	The oxygen dissociation curve, and the role of haemoglobin, are important clinically in understanding the relationship of arterial oxygen saturation to the partial pressure of oxygen in arterial blood, particularly as it relates to disease. An increase in which of the following factors will cause a LEFT SHIFT of the oxygen dissociation curve? Select ONE answer only. A)2,3BPG B)carbon dioxide C)te…	Best of 5 MCQ	pH		1			1		A) 2,3-BPG.	0			0		19, D, pH	1			1		Carbon Dioxide	0				Emergency Medicine	EM	EM 7
8	A study is carried out investigating the risk of suffering a stroke in patients with atrial fibrillation taking the new anti-platelet drug ticagrelor, compared with standard treatment with warfarin. The patients were followed over a 2-year time period. 300 patients took ticagrelor and 500 patients took warfarin. In the ticagrelor group 30 patients suffered a stroke and in the warfarin group 20 pa…	Best of 5 MCQ	2.5		1			1		C) 0.4.	0			1		20, C, 0.4	0			1		1.5	0				Emergency Medicine	EM	EM 8
9	A patient suffers a small wound on her left ankle following a fall. The following day the wound appears red and inflamed. Which of the following is the most abundant cell type present at this time? Select ONE answer only. A)B-lymphocytes B)T-lymphocytes C)Eosinophils D)Neutrophils E)Macrophages	Best of 5 MCQ	Neutrophils		1			1			1			1		21, D, Neutrophils	1			1			1				Emergency Medicine	EM	EM 9
10	A 40-year-old female patient presents with jaundice. She tells you that she is known to have a chronic hepatitis B infection. Which of the following hepatitis B serology results is consistent with a patient that is chronically infected? Select ONE answer only. A)HBsAg negative, anti-HBc positive, anti-HBs positive B)HBsAg negative, anti-HBs negative, anti-HBc negative C)HBsAg positive, anti-HBc p…	Best of 5 MCQ	HBsAg positive, anti-HBc positive, IgM anti-HBc negative		1			1			1			1		22, C, HBsAg positive, anti-HBc positive, IgM anti-HBc negative	1			1			1				Emergency Medicine	EM	EM 10
1	A 6 month old boy presents with a severe exacerbation of eczema. His skin is markedly inflamed all over. He has been breast-fed from birth. He developed mild facial eczema at the age of 4 months and up to now has been treated with emollients. His mother has a sore on her lip. His temperature is 37.8°C. Which is the most appropriate treatment or course of action? A Demonstration and education in t…	EMQ (Extended Matching Questions)	D - Intravenous aciclovir	J	0	Based on the given information, the most appropriate treatment or course of action for a 6-month-old boy with severe exacerbation of eczema would be J) Wet wraps. Wet wraps involve applying a moist dressing over the affected areas of the skin, which can help to soothe and hydrate the skin and reduce inflammation and itching. This can be particularly effective in cases of severe eczema. However, i…	oral aciclovir (F)	0		topical tacrolimus ointment	0		J) Wet wraps	0		23, I, Topical tacrolimus ointment	0		A Demonstration and education in the use of emollients	0	https://www.rcpch.ac.uk/resources/theory-exam-sample-papers questions: 89	I	0				Pediatrics	Ped	Ped 1
2	A 6 month old boy has been breast-fed from birth. His skin became dry and itchy at the age of 4 months and he has become distressed and is sleeping poorly. The skin is very dry and excoriated. His temperature is 37°C. His mother is unwilling to use steroids under any circumstances. Which is the most appropriate treatment or course of action? A Demonstration and education in the use of emollients …	EMQ (Extended Matching Questions)	A - Demonstration and education in the use of emollients		1		I: Topical tacrolimus ointment	0			1		A) Demonstration and education in the use of emollients	1		24, I, Topical tacrolimus ointment	0			1		I	0				Pediatrics	Ped	Ped 2
3	A 6 month old boy presents with a severe exacerbation of eczema. His skin is markedly inflamed all over. Some of the lesions have yellow crusting. He has been breast-fed from birth. He developed mild facial eczema at the age of 4 months and up to now has been treated with emollients. He is feeding poorly and has a temperature of 39°C. Which is the most appropriate treatment or course of action? A…	EMQ (Extended Matching Questions)	E - Intravenous antibiotics		1			1			1		G) Oral antibiotics	0		25, G, Oral antibiotics	0		G Oral antibiotics	0			1				Pediatrics	Ped	Ped 3
4	A 7 week old girl was born at 32 weeks' gestation. She was ventilated for 5 days after developing an infection at 4 days of age. She has been well since, apart from 2 strawberry naevi on her forehead and neck. She presents with a 2 week history of increasing biphasic stridor most marked on inspiration. What is the most likely diagnosis? A Allergic rhinitis B Asthma C Bilateral vocal cord paralysi…	EMQ (Extended Matching Questions)	G - Subglottic haemangioma	E) Laryngotracheomalacia.	0	Based on the given information, the most likely diagnosis for a 7-week-old girl with increasing biphasic stridor most marked on inspiration and a history of premature birth and neonatal infection requiring ventilation is E) Laryngotracheomalacia. Laryngotracheomalacia is a condition in which the larynx and trachea are weak and floppy, causing narrowing of the airway and difficulty breathing. It i…		1		subglottic stenosis (H)	0		E) Laryngomalacia	0		26, E, Laryngotracheomalacia	0			1		E	0				Pediatrics	Ped	Ped 4
5	A 1 month old boy has intermittent stridor which has been present since 2 weeks of age. It increases during feeding and crying but is absent during sleep. What is the most likely diagnosis? A Allergic rhinitis B Asthma C Bilateral vocal cord paralysis D Epiglottitis E Laryngotracheomalacia F Mycoplasma pneumoniae infection G Subglottic haemangioma H Subglottic stenosis I Vascular ring J Viral cro…	EMQ (Extended Matching Questions)	E – Laryngotracheomalacia		1			1			1		E Laryngotracheomalacia	1		27, E, Laryngotracheomalacia	1			1			1				Pediatrics	Ped	Ped 5
6	A 3 year old girl presents with a short history of respiratory distress and stridor associated with cough and a blocked nose. She has been well in the past apart from an episode of fever and rash at the age of 11 months, following which her parents declined MMR immunisation because they believed she had egg allergy. What is the most likely diagnosis? A Allergic rhinitis B Asthma C Bilateral vocal…	EMQ (Extended Matching Questions)	J - Viral croup		1			1			1		J) Viral croup	1		28, J, Viral croup	1			1			1				Pediatrics	Ped	Ped 6
7	A 14 year old boy complains of pain over his left knee. He is a cross country runner. On examination, he has a lump below the knee which is tender on movement. What is the most likely diagnosis? A Discitis B Enthesitis related arthritis C Juvenile dermatomyositis D Osgood-Schlatter disease E Oligoarticular Juvenile idiopathic arthritis F Perthes disease G Reactive arthritis H Spondylolisthesis I …	EMQ (Extended Matching Questions)	D - Osgood-Schlatter disease		1			1			1		D) Osgood-Schlatter disease	1		29, D, Osgood-Schlatter disease	1			1			1				Pediatrics	Ped	Ped 7
8	An 11 year old boy presents with a right sided limp. On examination his weight and height are both on the 91st percentile. His right foot is externally rotated and his hip movements restricted. What is the most likely diagnosis? A Discitis B Enthesitis related arthritis C Juvenile dermatomyositis D Osgood-Schlatter disease E Oligoarticular Juvenile idiopathic arthritis F Perthes disease G Reactiv…	EMQ (Extended Matching Questions)	I - Subluxed upper femoral epiphysis	F) Perthes disease	0	Based on the given information, the most likely diagnosis for an 11-year-old boy with a right-sided limp, external rotation of the right foot, and restricted hip movements, who is on the 91st percentile for both weight and height, is F) Perthes disease. Perthes disease, also known as Legg-Calve-Perthes disease, is a condition in which there is temporary loss of blood supply to the femoral head, l…		1			1		F) Perthes disease	1		30, I, Subluxed upper femoral epiphysis	1			1			1				Pediatrics	Ped	Ped 8
9	A 14 year old boy returns from holiday where he had “food poisoning” with a self-limiting vomiting and diarrhoeal illness. He is now complaining of a sore left hip and knee, dysuria and a sore eye. On examination he is afebrile his knee has a small effusion. What is the most likely diagnosis? A Discitis B Enthesitis related arthritis C Juvenile dermatomyositis D Osgood-Schlatter disease E Oligoar…	EMQ (Extended Matching Questions)	G - Reactive arthritis		1			1			1		G) Reactive arthritis	1		31, G, Reactive arthritis	1			1			1				Pediatrics	Ped	Ped 9
10	A 15 year old boy of African-Caribbean origin is brought to the emergency department complaining of pain in his right groin after playing football. He has a tender right hip with reduced range of movement. He is noted to be clinically anaemic and mildly jaundiced. A pelvic x-ray shows sclerosis of the right femoral head. What is the most likely diagnosis? A Acute lymphoblastic leukaemia B Crohn’s…	EMQ (Extended Matching Questions)	I - Sickle cell disease		1			1			1		I) Sickle cell disease	1		32, I, Sickle cell disease	1			1			1				Pediatrics	Ped	Ped 10
11	A 15 year old boy of African-Caribbean origin is brought to the emergency department with a petechial rash which appeared overnight. He looks well, but has widespread petechiae all over his body with a few large ecchymotic lesions on his lower legs. He had a febrile illness associated with sore throat 2 weeks previously, but has made a complete recovery without treatment. Choose the most likely d…	EMQ (Extended Matching Questions)	F - Immune thrombocytopenic purpura	G) Meningococcal septicaemia	0	Based on the given information, the most likely diagnosis for a 15-year-old boy of African-Caribbean origin with a petechial rash all over his body with a few large ecchymotic lesions on his lower legs, following a febrile illness associated with sore throat 2 weeks previously, is G) Meningococcal septicaemia. Meningococcal disease is a bacterial infection caused by Neisseria meningitidis, which …		1		meningococcal septicaemia (G).	0		G) Meningococcal septicaemia	0		33, F, Immune thrombocytopenic purpura	1			1			1				Pediatrics	Ped	Ped 11
12	A 15 year old boy of African-Caribbean origin is brought to the emergency department with pain in his legs for 3 weeks. His parents say that he has just developed bruising on his trunk and limbs. He looks unwell with a temperature of 38.8°C. He is noted to be clinically anaemic and has bruises on his back, thighs and abdomen, and petechiae on the palate. Choose the most likely diagnosis: A Acute …	EMQ (Extended Matching Questions)	A – Acute lymphoblastic leukaemia		1			1		Henoch-Schönlein purpura (D).	0		A) Acute lymphoblastic leukaemia	1		34, G, Meningococcal septicaemia	0			1			1				Pediatrics	Ped	Ped 12
13	A 12 month old girl is given her first spoon of scrambled egg. Within 5 minutes her face is red with a bumpy rash and she has swelling of her eyes and lips. She vomits. Her symptoms subside over the next hour and she returns to normal without any treatment. She is an otherwise healthy girl with no medical concerns. What is the best advice to give to the parents regarding MMR immunisation? Select …	BO5 (Best of 5 questions)	C - She can have her MMR vaccine next month as normal in the community	A) Her 13 month MMR vaccine should be postponed until she has been investigated for egg allergy	0	Based on the given information, the best advice to give to the parents regarding MMR immunization for a 12-month-old girl who had an allergic reaction to scrambled eggs is A) Her 13 month MMR vaccine should be postponed until she has been investigated for egg allergy. This is because the MMR vaccine contains small amounts of egg protein, and individuals with egg allergy may be at risk of an aller…		1		A - Her 13 month MMR vaccine should be postponed until she has been investigated for egg allergy.	0		C) She can have her MMR vaccine next month as normal in the community	1		35, C, She can have her MMR vaccine next month as normal in the community	1			1			1				Pediatrics	Ped	Ped 13
14	A 13 year old boy is concerned that he is not developing any changes of puberty like his friends at school. He attends with his father and on examination has normal pre-pubertal external genitalia. What will be the first sign of puberty? Select one answer only A - Accelerated linear growth B - Enlargement of the penis C - Enlargement of the testes D - Growth of axillary hair E - Growth of pubic h…	BO5 (Best of 5 questions)	C - Enlargement of the testes	E) Growth of pubic hair.	0	Based on the given information, the first sign of puberty in a 13-year-old boy with normal pre-pubertal external genitalia is E) Growth of pubic hair. Puberty is a process of physical and hormonal changes that occur during adolescence, leading to the development of secondary sexual characteristics and reproductive capacity. In boys, the first sign of puberty is usually the growth of pubic hair, f…		1			1		C) Enlargement of the testes	1		36, C, Enlargement of the testes	1			1			1				Pediatrics	Ped	Ped 14
15	An 8 year old boy’s teacher reports that he is not progressing well in school. He seems inattentive in class and can fall asleep in the middle of lessons. His parents report that he has disturbed nights and has episodes where he appears to choke. His past health is good apart from recurrent otitis media. What is the most likely diagnosis? Select one answer only A - Absence epilepsy B - Narcolepsy…	BO5 (Best of 5 questions)	E - Obstructive sleep apnoea		1			1			1		E) Obstructive sleep apnea	1		37, E, Obstructive sleep apnoea	1			1			1				Pediatrics	Ped	Ped 15
16	A 9 year old girl who is the youngest of 7 children attends a school for moderate learning difficulties. Her teacher has described blank episodes several times a day over the past 3 months. Each lasts 1 or 2 minutes, but she appears to respond when spoken to. Her mother has not noticed any such episodes at home. What is the most likely diagnosis? Select one answer only A- Classical generalized ch…	BO5 (Best of 5 questions)	C – Daydreaming	A) Classical generalized childhood absence seizures.	0	Based on the given information, the most likely diagnosis for a 9-year-old girl with blank episodes several times a day over the past 3 months, each lasting 1 or 2 minutes, but appears to respond when spoken to, is A) Classical generalized childhood absence seizures. Absence seizures are brief episodes of impaired consciousness that can occur in children and adolescents. The episodes are characte…		1		classical generalized childhood absence seizures (A).	0		A) Classical generalized childhood absence seizures	0		38, A, Classical generalized childhood absence seizures	0			1			1				Pediatrics	Ped	Ped 16
17	A 4 year old girl is seen with a cough. She is found to have a widespread systolic murmur best heard at the upper left sternal border associated with a thrill. What is the most likely diagnosis? Select one answer only A- Aortic stenosis B- Arial septal defect C- Persistent arterial duct (patent ductus arteriosus) D- Pulmonary stenosis E- Ventricular septal defect	BO5 (Best of 5 questions)	D - Pulmonary stenosis	A) Aortic stenosis	0	Based on the given information, the most likely diagnosis for a 4-year-old girl with a widespread systolic murmur best heard at the upper left sternal border associated with a thrill is A) Aortic stenosis. Aortic stenosis is a narrowing of the aortic valve, which can cause turbulent blood flow and lead to a systolic murmur that is best heard at the upper right sternal border and radiates to the n…	E: A Ventricular septal defect	0		patent ductus arteriosus (C).	0		A) Aortic stenosis	0		39, E, Ventricular septal defect	0		E- Ventricular septal defect	0	A ventricular septal defect is a hole in the wall that separates the two lower chambers of the heart, allowing blood to flow between them. This can cause a systolic murmur that is often heard best at the upper left sternal border and may be associated with a thrill	C	0				Pediatrics	Ped	Ped 17
18	An 8 year old boy who cannot ride a bicycle is upset at being excluded from the school football team. He is articulate but his handwriting is often illegible. His muscle power is normal but his reflexes are slightly exaggerated. What is the most likely diagnosis? Select only one option. A- Becker muscular dystrophy B- Congenital myopathy C- Developmental coordination disorder (dyspraxia) D- Spast…	BO5 (Best of 5 questions)	C – Developmental coordination disorder		1			1			1		C) Developmental coordination disorder (dyspraxia)	1		40, C, Developmental coordination disorder (dyspraxia)	1			1			1				Pediatrics	Ped	Ped 18
19	A 10 year old boy is brought to the emergency department, having developed abdominal pain during a weekend access visit with his father. He is found to have appendicitis and needs immediate surgery. The boy claims that his mother would not want him to have an operation. The parents are married but separated although not divorced. His mother has gone away for the weekend and cannot get to the hosp…	BO5 (Best of 5 questions)	D – The father		1			1			1		B) The consultant surgeon in the child's best interest	0		41, D, The father	1			1			1				Pediatrics	Ped	Ped 19
20	A 10 week old breast-fed baby girl who has mild eczema presents with streaks of fresh red blood in her stools. She is feeding well, has a soft abdomen and her weight is on the 50th percentile. She received vitamin K at birth and her full blood count and clotting studies are normal. Stool samples are negative on microbiology. What would be the most appropriate management? Select one answer only A-…	BO5 (Best of 5 questions)	A – Advise mother to remove dairy products from her diet		1			1			1		A) Advise mother to remove dairy products from her diet	1		42, A, Advise mother to remove dairy products from her diet	1			1			1				Pediatrics	Ped	Ped 20
21	A previously healthy 18 month old girl presents with a 1 day history of sore mouth, drooling and refusal to drink. Her temperature is 39°C. She is irritable and has ulcers on her lips and tongue with vesicles on the anterior chest wall. The cervical glands are enlarged and tender. What is the most likely diagnosis? Select one answer only A- Aphthous ulceration B- Herpes simplex infection C- Measl…	BO5 (Best of 5 questions)	B – Herpes simplex infection		1			1			1		B) Herpes simplex infection	1		43, B, Herpes simplex infection	1			1			1				Pediatrics	Ped	Ped 21
22	A 2 year old boy is not yet walking unaided. He has “bottom-shuffled” from the age of 10 months. His cognitive development is normal and he is well. His 5 year old brother crawled at 9 months and walked at 12 months of age. What is the most important investigation to arrange? Select one answer only A- Creatine kinase (CK) B- MRI of spine C- Vitamin D levels D- MRI brain and spine scan E- Comparat…	BO5 (Best of 5 questions)	A - Creatine kinase (CK)	B) MRI of the spine.	0	Based on the given information, the most important investigation to arrange for a 2-year-old boy who is not yet walking unaided and has been "bottom-shuffling" since 10 months of age, with normal cognitive development and no other symptoms, is B) MRI of the spine. The delayed motor milestone of walking in this child is suggestive of a motor developmental delay, which can have various causes, incl…		1		magnetic resonance imaging (MRI) brain and spine scan (D).	0		C) Vitamin D levels	0		44, E, Comparative genomic hybridization (CGH) microarray	0			1			1				Pediatrics	Ped	Ped 22
23	A 4 week old boy was first noticed to have a swollen scrotum 2 days ago during his bath. He is afebrile, does not appear to be in any discomfort and general examination is normal. There is a non-tender soft swelling in the left side of the scrotum. Both testes are palpable. What is the most likely diagnosis? Select one answer only A- Scrotal oedema B- Hydrocoele C- Incarcerated inguinal hernia D-…	BO5 (Best of 5 questions)	B – Hydrocoele		1			1			1		B) Hydrocele	1		45, B, Hydrocoele	1			1			1				Pediatrics	Ped	Ped 23
24	A 5 year old boy who was slow to talk and is having speech therapy is not responding very well. He was born at term weighing 3.2 kg and his motor milestones are normal. At school entry he is reluctant to talk to other children. He becomes restless during group activities and has temper tantrums when other children want to share toys with him. He can read and has an aptitude for number work. What …	BO5 (Best of 5 questions)	B - Autism spectrum disorder	E) Specific language impairment.	0	Based on the given information, the most likely diagnosis for a 5-year-old boy who is slow to talk, having speech therapy, reluctant to talk to other children, restless during group activities, and having temper tantrums when sharing toys, but with normal motor milestones, ability to read, and aptitude for number work is E) Specific language impairment. Specific language impairment (SLI) is a dev…		1			1		E) Specific language impairment	0		46, B, Autism spectrum disorder	1			1			1				Pediatrics	Ped	Ped 24
25	You are seeing a boy in the primary care practice when his 10 month old sister suddenly starts to cough and gag whilst eating grapes. After a short time she becomes quiet and is cyanosed but conscious. You shout for help. What is the most appropriate initial action in managing this child? Select only one option. A- Immediately telephone emergency services B- Try to remove the grape from her mouth…	BO5 (Best of 5 questions)	D - Give 5 blows to the centre of her back	E) Perform the Heimlich manoeuvre.	0	Based on the given information, the most appropriate initial action in managing a 10-month-old sister who suddenly starts to cough and gag while eating grapes and becomes cyanosed but conscious is E) Perform the Heimlich manoeuvre. The Heimlich manoeuvre, also known as abdominal thrusts, is a first-aid procedure used to dislodge an obstruction from the airway in a choking victim. In this case, th…		1		immediately telephone emergency services (A).	0		A) Immediately telephone emergency services	0		47, D, Give 5 blows to the centre of her back	1			1		B	0				Pediatrics	Ped	Ped 25
26	A 22 month old girl is referred to the emergency department by her GP because she is reluctant to weight bear. She is reported to have been well recently. She is quiet and withdrawn, but cries when her left leg is examined. She has an area of petechiae and bruising on her left calf. Systemic examination reveals a thin child with no organomegaly. What is the most likely diagnosis? Select only one …	BO5 (Best of 5 questions)	C - non-accidental injury		1			1		Henoch-Schönlein purpura (E).	0		C) Non-accidental injury	1		48, C, Non-accidental injury	1			1			1				Pediatrics	Ped	Ped 26
27	Recent studies have shown a decrease in the incidence of Sudden Infant Death Syndrome (SIDS). Which one of the following modifiable risk factors contributes most to this decrease? Select only one option. A- Overheating B- Maternal smoking C- Co-sleeping D- Formula feeding E- Prone sleep position	BO5 (Best of 5 questions)	E - Prone sleep position	B) Maternal smoking.	0	Based on recent studies, the modifiable risk factor that contributes most to the decrease in the incidence of Sudden Infant Death Syndrome (SIDS) is B) Maternal smoking. Maternal smoking during pregnancy and after birth has been consistently identified as a significant risk factor for SIDS. Smoking during pregnancy can lead to fetal growth restriction, premature birth, and impaired lung function,…		1			1		E) Prone sleep position	1		49, E, Prone sleep position	1			1			1				Pediatrics	Ped	Ped 27
28	A girl presents at 60 hours of age with lethargy, poor perfusion and jaundice. She is breast-fed. Parents are Caucasian. Maternal blood group is A RhD positive and the baby's blood group is O RhD positive. Direct anti-globulin is negative. Clinical examination reveals jaundice and a liver edge just palpable below the costal margin. Investigations: Serum bilirubin 444 µmol/l (<300 µmol/l ) Conjuga…	BO5 (Best of 5 questions)	E – Septicaemia	A) ABO incompatibility.	0	Based on the given information, the most likely cause for a 60-hour-old breast-fed girl presenting with lethargy, poor perfusion, jaundice, and a liver edge just palpable below the costal margin, with a serum bilirubin level of 444 µmol/l and a conjugated bilirubin level of 17 µmol/l, is A) ABO incompatibility. ABO incompatibility occurs when a mother with blood type O gives birth to a baby with …	C- Galactosaemia	0		A - ABO incompatibility.	0		A) ABO incompatibility	0		50, A, ABO incompatibility	0		A- ABO incompatibility	0	ABO incompatibility is a condition where the mother’s blood type is incompatible with the baby’s blood type. This can cause the mother’s immune system to produce antibodies that attack the baby’s red blood cells, leading to jaundice and anemia. The fact that the mother’s blood group is A and the baby’s blood group is O, along with the presence of jaundice and an elevated serum bilirubin level, su…	A	0				Pediatrics	Ped	Ped 28
29	A paediatric dermatology unit is one of several approached by a pharmaceutical company who are developing a new 4 times daily antibiotic for the treatment of acne. They wish to compare their product with erythromycin. The clinic population is large enough to recruit 300 children. Efficacy would be tested by independent examination of the skin. Choose the most appropriate study design from the lis…	EMQ (Extended Matching Questions)	E - Double blind randomised controlled trial		1			1			1		E) Double blind randomized controlled trial	1		51, E, Double blind randomised controlled trial	1			1			1				Pediatrics	Ped	Ped 29
30	A researcher plans to do a short-term study to compare the efficacy and acceptability of 2 spacer devices when treating children with asthma. He can recruit 30 children aged 4 to 11 years. Choose the most appropriate study design from the list below: A Case controlled study B Case series C Cohort study D Cross over trial E Double blind randomised controlled trial F Meta-analysis G Open label stud…	EMQ (Extended Matching Questions)	D - Cross over trial	E) Double blind randomised controlled trial.	0	Based on the given information, the most appropriate study design to compare the efficacy and acceptability of 2 spacer devices when treating children with asthma in a short-term study involving 30 children aged 4 to 11 years is E) Double blind randomised controlled trial. A double-blind randomized controlled trial is the most appropriate study design for comparing the efficacy and acceptability …		1			1		E) Double-blind randomized controlled trial	0		52, D, Cross over trial	1		E Double blind randomised controlled trial	0			1				Pediatrics	Ped	Ped 30
31	A district general hospital children’s diabetic service proposes to introduce a transition service in conjunction with the adult diabetic service. Prior to this they wish to identify important issues faced by the 15 teenagers leaving the paediatric service in the next 2 years. Choose the most appropriate study design from the list below: A Case controlled study B Case series C Cohort study D Cros…	EMQ (Extended Matching Questions)	H - Qualitative study		1			1			1		H) Qualitative study	1		53, H, Qualitative study	1			1			1				Pediatrics	Ped	Ped 31
32	There is a patchy enteropathy with relatively mild disturbance of crypt-villous architecture. Mucosal lymphocyte and eosinophil populations are increased, while intraepithelial lymphocyte numbers are within the normal range. Choose the most likely diagnosis from the list below based on the above histology report. A Abetalipoproteinaemia B Autoimmune enteropathy C Coeliac disease D Cow's milk sens…	EMQ (Extended Matching Questions)	D - Cow's milk sensitive enteropathy	C) Coeliac disease.	0	Based on the given histology report of patchy enteropathy with increased mucosal lymphocyte and eosinophil populations but normal intraepithelial lymphocyte numbers, the most likely diagnosis is C) Coeliac disease. Coeliac disease is a chronic autoimmune disorder characterized by a gluten-induced enteropathy with villous atrophy, crypt hyperplasia, and increased intraepithelial lymphocytes. Howev…		1		Coeliac disease (C).	0		C) Coeliac disease	0		54, C, Coeliac disease	0		C . Coeliac disease	0			1				Pediatrics	Ped	Ped 32
33	The villous height is within normal limits, but the villi are distorted by ectatic villous core lacteals. There is no significant inflammatory infiltrate. Choose the most likely diagnosis from the list below based on the histology report. A Abetalipoproteinaemia B Autoimmune enteropathy C Coeliac disease D Cow's milk sensitive enteropathy E Crohn’s disease F Giardiasis G Lymphangiectasia H Microv…	EMQ (Extended Matching Questions)	G - Lymphangiectasia		1			1			1		G) Lymphangiectasia	1		55, G, Lymphangiectasia	1			1			1				Pediatrics	Ped	Ped 33
34	There is a diffuse enteropathy characterised by crypt hyperplasia and villous atrophy. The intraepithelial lymphocyte count is increased. Choose the most likely diagnosis from the list below based on the histology reports. A Abetalipoproteinaemia B Autoimmune enteropathy C Coeliac disease D Cow's milk sensitive enteropathy E Crohn’s disease F Giardiasis G Lymphangiectasia H Microvillous inclusion…	EMQ (Extended Matching Questions)	C - Coeliac disease		1			1			1		C) Coeliac disease	1		56, C, Coeliac disease	1			1			1				Pediatrics	Ped	Ped 34
35	Respiratory depression, hypotension, urinary retention and bradycardia. Select the agent most likely to be associated with the above undesired effects: A Dexamethasone B Dopamine C Furosemide D Indomethacin E Liposomal amphotericin F Morphine G Prostaglandin E2 H Sildenafil I Gentamicin J Vancomycin	EMQ (Extended Matching Questions)	F - Morphine		1			1			1		F) Morphine	1		57, F, Morphine	1			1			1				Pediatrics	Ped	Ped 35
36	Anaemia, diarrhoea, electrolyte imbalance and hepatic function abnormalities. Select the agent most likely to be associated with the above undesired effects: A Dexamethasone B Dopamine C Furosemide D Indomethacin E Liposomal amphotericin F Morphine G Prostaglandin E2 H Sildenafil I Gentamicin J Vancomycin	EMQ (Extended Matching Questions)	E - Liposomal amphotericin		1			1		Gentamicin (I).	0		E) Liposomal amphotericin	1		58, C, Furosemide	0			1			1				Pediatrics	Ped	Ped 36
37	Glucose instability, hypertension and increased risk of cerebral palsy if given in the first week of life. Select the agent most likely to be associated with the above undesired effects: A Dexamethasone B Dopamine C Furosemide D Indomethacin E Liposomal amphotericin F Morphine G Prostaglandin E2 H Sildenafil I Gentamicin J Vancomycin	EMQ (Extended Matching Questions)	A - Dexamethasone	G) Prostaglandin E2.	0	Based on the given adverse effects of glucose instability, hypertension, and increased risk of cerebral palsy if given in the first week of life, the agent most likely to be associated with these effects is G) Prostaglandin E2. Prostaglandin E2 is a hormone-like substance that is used clinically to maintain the patency of the ductus arteriosus in neonates with certain congenital heart defects. Ho…		1		Indomethacin (D).	0		G) Prostaglandin E2	0		59, A, Dexamethasone	1			1			1				Pediatrics	Ped	Ped 37
38	A 7 day old boy with birth weight of 3.6 kgs presents with poor feeding, vomiting and bleeding from the umbilical stump. He is jaundiced, has hepatomegaly and a full fontanelle. A sibling previously died at 2 weeks of age from E.coli septicaemia. Investigations: Capillary blood glucose 5.5 mmol/l (2.5 – 5.5 mmol/l) Arterial blood gas pH 7.35 (7.35 – 7.45) pCO2 5.4 kPa (4.6 – 6.0 kPa) pO2 12.5 kPa…	EMQ (Extended Matching Questions)	C – Red blood cell galactose-1-phosphate uridyl transferase activity		1		A- Cerebrospinal fluid glycine	0		urine methylmalonic acid (J).	0		H) Serum lactate	0		60, H, Serum lactate	0		A Cerebrospinal fluid glycine	0		J	0				Pediatrics	Ped	Ped 38
39	A boy was born at term weighing 4.2 kg. At 1 day of age he is not breastfeeding well and has an apnoeic episode. Investigations: Capillary blood glucose <2mmol/l (2.5 – 5.5 mmol/l) Arterial blood gas pH 7.33 (7.35 – 7.45) pCO2 5.0 kPa (4.6 – 6.0 kPa) pO2 12.5 kPa (11 - 15 kPa) bicarbonate 21 mmol/l (19 – 28 mmol/l) Which of the following is most likely to be abnormal? A Cerebrospinal fluid glycin…	EMQ (Extended Matching Questions)	D – Plasma insulin		1			1			1		A) Cerebrospinal fluid glycine	0		61, D, Plasma insulin	1			1		I	0				Pediatrics	Ped	Ped 39
40	A girl, weighing 3.2 kg, was born at term to consanguineous parents. She was discharged home breastfeeding. At 6 days of age she presents with lethargy, poor feeding and vomiting. Apart from an increased respiratory rate, examination is normal. Investigations: Capillary blood glucose 3.5 mmol/l (2.5 – 5.5 mmol/l) Plasma ammonia 187 umol/l (<100 mmol/l) Arterial blood gas pH 7.05 (7.35 – 7.45) pCO…	EMQ (Extended Matching Questions)	J - Urine methylmalonic acid	B) Plasma phenylalanine.	0	Based on the clinical presentation and laboratory results, the most likely diagnosis for this newborn is a urea cycle disorder, which is a group of inherited metabolic disorders characterized by the inability to detoxify ammonia properly. Therefore, the most likely abnormal laboratory result is B) Plasma phenylalanine. The clinical presentation of lethargy, poor feeding, vomiting, and an increase…	F- Urine succinylacetoacetate	0			1		A Cerebrospinal fluid glycine	0		62, A, Cerebrospinal fluid glycine	0		F Urine succinylacetoacetate	0	the symptoms and history you described, including lethargy, poor feeding, vomiting, and increased respiratory rate, as well as the high plasma ammonia level and low pH and bicarbonate levels, are consistent with a metabolic disorder called tyrosinemia type I. Tyrosinemia type I is a rare genetic disorder that affects the metabolism of the amino acid tyrosine. It is caused by a deficiency in the e…	F	0				Pediatrics	Ped	Ped 40
41	A 14 year old boy with muscle weakness is undergoing respiratory assessment. Lung function tests: FVC 52% predicted FEV1 53% predicted Peak expiratory flow: before bronchodilator 80% predicted after bronchodilator 84% predicted What is the best interpretation of the findings? Select only one option. A- Bronchial hyper-reactivity B- Hyperinflation C- Impaired gas exchange D- Restrictive lung disea…	BO5 (Best of 5 questions)	D - Restrictive lung disease		1			1			1		D) Restrictive lung disease	1		63, D, Restrictive lung disease	1			1			1				Pediatrics	Ped	Ped 41
42	A 3 year old girl is on maintenance chemotherapy for acute lymphatic leukaemia. She is admitted with a limp, fever and local tenderness of the femur. Blood cultures and bone aspiration are performed. What is the most likely pathogen? Select only one option. A- Haemophilus influenzae B- Mycobacterium tuberculosis C- Pseudomonas aeruginosa D- Salmonella enteritidis E- Staphylococcus aureus	BO5 (Best of 5 questions)	E - Staphylococcus aureus		1			1			1		E) Staphylococcus aureus	1		64, E, Staphylococcus aureus	1			1		D	0				Pediatrics	Ped	Ped 42
43	A 14 year old girl is referred for further investigation and management of menorrhagia. Investigations: Blood APTT 51 seconds (22 - 41 seconds) Prothrombin time 11 seconds (10 - 12 seconds) Platelets 325 x 10⁹/l (150 - 400 x 10⁹/l) Fibrinogen 31 g/l (1.5 - 4.0 g/l) Factor IX 81% (50 - 120%) Factor VIII 38% (50 - 120%) What is the most likely diagnosis? Select only one option. A- Glanzmann thromba…	BO5 (Best of 5 questions)	E – von Willebrand disease		1			1			1		E) von Willebrand disease	1		65, E, von Willebrand disease	1			1			1				Pediatrics	Ped	Ped 43
44	Objective: You have been asked to peer-review a study comparing 2 smoking cessation methods in 2 secondary schools. School A is in an affluent area; pupils are aged 13-17 years. School B is in an inner-city area; pupils are aged 11-16 years. The 2 treatment options: -Inhaler containing nicotine for 4 months -Inhaler containing placebo for 4 months Both inhalers look identical and there is no diff…	BO5 (Best of 5 questions)	D - Research team not blinded	E) Subject not blinded.	0	The most important flaw in this study is E) Subject not blinded. Blinding is an essential component of a well-designed randomized controlled trial, as it helps to minimize bias and ensure that the study results are valid. In this study, the inhalers are identical in appearance and taste, but the subjects are not blinded to the treatment they receive. This means that they may have expectations or …	C: The populations of the two schools are non-comparable	0		non-comparable populations (C)	0		C) Non-comparable populations	0		66, C, Non-comparable populations	0		C- Non-comparable populations	0	The study is comparing two smoking cessation methods in two secondary schools, but the schools are located in different areas and have different age ranges for their pupils. School A is in an affluent area and has pupils aged 13-17 years, while School B is in an inner-city area and has pupils aged 11-16 years. These differences in the populations of the two schools could affect the results of the…	E	0				Pediatrics	Ped	Ped 44
45	A well new-born infant is found to have an isolated unilateral ptosis, with equal and reactive pupils and normal eye movements. What is the most likely pathophysiological mechanism to account for these findings? Select only one option. A- Dysfunction of the levator palpebrae superioris B- Facial nerve zygomatic branch compression injury C- Transplacental acetylcholine receptor antibodies D- Disru…	BO5 (Best of 5 questions)	A - Dysfunction of the levator palpebrae superioris		1			1			1		D) Disruption of the sympathetic nerve supply to the eye	0		67, A, Dysfunction of the levator palpebrae superioris	1			1			1				Pediatrics	Ped	Ped 45
46	You are an ST2 paediatric trainee. A staff nurse has contacted you to inform you that she has just administered a 5 fold overdose of vancomycin to a 10 week old baby on the paediatric ward. What is the most likely side-effect in the next 24 hours? Select only one option. A- Interstitial nephritis B- Sensorineural hearing loss C- Pulmonary haemorrhage D- Anaphylaxis E- Neutropenia	BO5 (Best of 5 questions)	A - Interstitial nephritis	B) Sensorineural hearing loss.	0	The most likely side effect in the next 24 hours after a 5-fold overdose of vancomycin in a 10-week-old baby is B) Sensorineural hearing loss. Vancomycin is an antibiotic that can cause ototoxicity, which is damage to the structures of the inner ear that can result in hearing loss. Ototoxicity is more common with higher doses of vancomycin, prolonged treatment duration, and concomitant use of oth…	B: Sensorineural hearing loss	0		ototoxicity (B).	0		B) Sensorineural hearing loss	0		68, A, Interstitial nephritis	1			1		B	0				Pediatrics	Ped	Ped 46
47	A 13 year old girl presents with weight loss, occasional headaches and blurred vision. Ophthalmology examination demonstrates bitemporal hemianopia, and an MRI brain scan confirms an intracranial tumour. What is the most likely anatomical site of the lesion? Select only one option. A- Brain stem B- Cerebellopontine angle C- Pituitary fossa D- Posterior fossa E- Temporal lobe	BO5 (Best of 5 questions)	C - Pituitary fossa		1			1			1		C) Pituitary fossa	1		69, C, Pituitary fossa	1			1			1				Pediatrics	Ped	Ped 47
48	Which toxin is most frequently involved in the pathogenesis of bullous impetigo caused by staphylococcus? Select only one option. A- Exfoliative toxin B B- Panton-Valentine leukocidin C- Toxic Shock Syndrome Toxin 1 D- Exfoliative toxin A E- Enterotoxin A	BO5 (Best of 5 questions)	D - Exfoliative toxin A		1			1			1		D) Exfoliative toxin A	1		70, D, Exfoliative toxin A	1			1			1				Pediatrics	Ped	Ped 48
49	How is the effect of azathioprine in immunosuppression primarily achieved? Select only one option. A- Downregulation of interleukin-6 B- Downregulation of tumour necrosis factor alpha production C- Inhibition of purine nucleoside synthesis D- Acts as a calcineurin inhibitor E- Inhibition of tetrahydrofolate dehydrogenase	BO5 (Best of 5 questions)	C - Inhibition of purine nucleoside synthesis		1			1			1		C) Inhibition of purine nucleoside synthesis	1		71, C, Inhibition of purine nucleoside synthesis	1			1			1				Pediatrics	Ped	Ped 49
50	A 5 year old girl of African descent presents to the paediatric outpatient clinic with pains in her legs. Investigations: Blood vitamin D level 18 nmol/l (50 - 250 nmol/l) calcium level 2.20 mmol/l (2.2 mmol/l - 2.7 mmol/l) Which is the principal mechanism by which vitamin D maintains calcium homeostasis? Select only one option. A- Increases calcium absorption from the gut B- Increases phosphate …	BO5 (Best of 5 questions)	A - Increases calcium absorption from the gut		1			1			1		A) Increases calcium absorption from the gut	1		72, A, Increases calcium absorption from the gut	1			1			1				Pediatrics	Ped	Ped 50
51	At his 8 week old baby check, a male infant was noted to have poor weight gain since birth and is not yet smiling. On examination, he was found to have a murmur, unusual facial features including short palpebral fissures, a thin vermillion border and a smooth philtrum. Maternal exposure to which of the following teratogens is the most likely cause of these features? Select only one option. A- Val…	BO5 (Best of 5 questions)	D - Alcohol		1			1			1		D) Alcohol	1		73, D, Alcohol	1			1		A	0				Pediatrics	Ped	Ped 51
52	An infant who is ventilated for respiratory distress syndrome has poor oxygenation. Which of the following derived or set parameters will have the greatest influence on oxygenation? Select only one option. A- Inspiratory : expiratory ratio B- Alveolar minute ventilation C- Mean airway pressure D- Inspiratory time constant E- Tidal volume	BO5 (Best of 5 questions)	C - Mean airway pressure		1			1			1		C) Mean airway pressure	1		74, C, Mean airway pressure	1			1		E	0				Pediatrics	Ped	Ped 52
53	What is the mode of action of atenolol as an anti-hypertensive agent? Select only one option. A- Angiotensin converting enzyme (ACE) inhibitor B- Beta-adrenoreceptor antagonist C- Calcium channel blocker D- Alpha and beta-adrenoreceptor antagonist E- Alpha adrenoreceptor antagonist	BO5 (Best of 5 questions)	B - Beta-adrenoreceptor antagonist		1			1			1		B) Beta-adrenoreceptor antagonist	1		75, B, Beta-adrenoreceptor antagonist	1			1			1				Pediatrics	Ped	Ped 53
54	A new born boy presents with irritability and poor feeding. Gram negative bacilli are identified in his CSF. Which is the most likely causative organism? Select only one option. A- Pseudomonas aeruginosa B- Escherichia coli C- Haemophilus influenzae D- Listeria monocytogenes E- Neisseria meningitidis	BO5 (Best of 5 questions)	B - Escherichia coli		1			1			1		B) Escherichia coli	1		76, B, Escherichia coli	1			1			1				Pediatrics	Ped	Ped 54
55	A 3 year old boy returns from staying overnight with his grandparents who had given him antipyretics. He looks pale and ill with widespread bruising. He has been well in the past, apart from an upper respiratory tract infection over the last week. Investigations: Blood haemoglobin 80 g/l (130 - 175 g/l) platelets 15 x 10^9/l (150 - 450 x 10⁹/l) APTT 75 seconds (28.0 - 45.0 s) APTT ratio 2.5 fibri…	BO5 (Best of 5 questions)	A - Disseminated intravascular coagulation		1		E: Salicylate ingestion	0		haemolytic uraemic syndrome (HUS) (B).	0		B) Haemolytic uraemic syndrome	0		77, B, Haemolytic uraemic syndrome	0			1		E	0				Pediatrics	Ped	Ped 55
56	A 6 year old child is referred with loud snoring and pauses in breathing during sleep. During which phase of sleep are these events most likely to occur? Select only one option. A- Slow-wave sleep B- Stage 1 sleep C- Stage 2 sleep D- Rapid eye movement sleep E- At any time	BO5 (Best of 5 questions)	D - Rapid eye movement sleep	C) Stage 2 sleep.	0	The loud snoring and pauses in breathing during sleep in a 6-year-old child are most likely to occur during C) Stage 2 sleep. Sleep is divided into several stages, including stage 1, stage 2, slow-wave sleep (SWS), and rapid eye movement (REM) sleep. Loud snoring and pauses in breathing during sleep are characteristic features of obstructive sleep apnea (OSA), a condition in which the upper airwa…		1			1		D) Rapid eye movement (REM) sleep	1		78, A, Slow-wave sleep	0			1			1				Pediatrics	Ped	Ped 56
59	A 5 year old girl presents with a persistent cough following right lower lobe pneumonia when aged 4 years. Crackles are heard in the right base. Select the most likely diagnosis from the list below: A Bronchiectasis B Chlamydia pneumonitis C Gastro-oesophageal reflux D Hyper IgE syndrome E Obliterative bronchiolitis F Pertussis G Primary ciliary dyskinesia H Pulmonary tuberculosis I Recurrent asp…	EMQ (Extended Matching Questions)	A - Bronchiectasis		1			1			1		A) Bronchiectasis	1		79, G, Primary ciliary dyskinesia	0			1			1				Pediatrics	Ped	Ped 59
60	A 2 year old boy who suffered from severe birth asphyxia presents with recurrent cough and wheeze. He had mild eczema as an infant. Select the most likely diagnosis from the list below: A Bronchiectasis B Chlamydia pneumonitis C Gastro-oesophageal reflux D Hyper IgE syndrome E Obliterative bronchiolitis F Pertussis G Primary ciliary dyskinesia H Pulmonary tuberculosis I Recurrent aspiration J Tra…	EMQ (Extended Matching Questions)	I - Recurrent aspiration	C) Gastroesophageal reflux disease (GERD).	0	The most likely diagnosis for a 2-year-old boy with recurrent cough and wheeze who suffered from severe birth asphyxia and had mild eczema as an infant is C) Gastroesophageal reflux disease (GERD). GERD is a common condition in infants and young children, characterized by the regurgitation of stomach contents into the esophagus, leading to symptoms such as cough, wheezing, and recurrent respirato…	Obliterative bronchiolitis.	0		asthma (D).	0		A) Bronchiectasis	0		80, E, Obliterative bronchiolitis	0			1		E	0				Pediatrics	Ped	Ped 60
61	A 3 year old boy presents with a history of recurrent skin sepsis, eczema, chronic cough and sputum production. Sputum samples grow Staphylococcus aureus. Select the most likely diagnosis from the list below: A Bronchiectasis B Chlamydia pneumonitis C Gastro-oesophageal reflux D Hyper IgE syndrome E Obliterative bronchiolitis F Pertussis G Primary ciliary dyskinesia H Pulmonary tuberculosis I Rec…	EMQ (Extended Matching Questions)	D - Hyper IgE syndrome	A) Bronchiectasis.	0	The most likely diagnosis for a 3-year-old boy with a history of recurrent skin sepsis, eczema, chronic cough, and sputum production, with sputum samples growing Staphylococcus aureus, is A) Bronchiectasis. Bronchiectasis is a condition characterized by permanent dilation and thickening of the bronchi and bronchioles, leading to chronic cough, sputum production, and recurrent respiratory infectio…		1		cystic fibrosis	0		A) Bronchiectasis	0		81, D, Hyper IgE syndrome	1			1		A	0				Pediatrics	Ped	Ped 61
63	A 4 day old boy, born to consanguineous Asian parents, was brought to the emergency department with left sided focal fits. The fits stopped after giving rectal diazepam. On examination, his temperature is 38°C, heart rate 140/minute and respiratory rate 40/minute. He is drowsy post diazepam but can be roused. The rest of the physical examination is normal. Apart from a septic screen, including a …	Choose (n) from Many	B - Blood sugar and C - Calcium	B) Blood sugar and E) Cranial ultrasound.	0	In a 4-day-old boy with left-sided focal fits, born to consanguineous Asian parents, with a temperature of 38°C, heart rate of 140/minute, and respiratory rate of 40/minute, the two investigations that would be most helpful in his immediate management are B) Blood sugar and E) Cranial ultrasound. The presence of focal fits in a neonate is a concerning sign, and prompt evaluation and management ar…	B,E	0		blood sugar (B) and ammonia (A)	0		B) Blood sugar and H) Urea and electrolytes	0		82, E, Cranial ultrasound F, Urea and electrolytes	0			1			1				Pediatrics	Ped	Ped 63
66	A 4 month old baby boy from Eastern Europe who had recently arrived in the UK presents with poor feeding, loose stools and faltering growth. On examination, his length and weight are on the 2nd centiles for age. He is noted to have oral candidiasis and a mild degree of bilateral parotid swelling. investigation : Blood haemoglobin 83 g/l (110 - 140) white cell count 5.2x10^9/I (6.0- 15.0) neutroph…	Best of List (Multiple Choice)	C - HIV/AIDs	B) Common variable immune deficiency.	0	The most likely diagnosis for a 4-month-old baby boy from Eastern Europe who had recently arrived in the UK, presenting with poor feeding, loose stools, faltering growth, oral candidiasis, and a mild degree of bilateral parotid swelling, along with laboratory findings of low hemoglobin, low neutrophils and low IgA is B) Common variable immune deficiency. Common variable immune deficiency (CVID) i…		1		X-linked hypogammaglobulinaemia (E).	0		B) Common variable immune deficiency	0		83, E, X-linked hypogammaglobulinaemia	0			1		B	0				Pediatrics	Ped	Ped 66
69	A 2 year old girl was referred to outpatients for investigation of 2 episodes of unconsciousness. Her mother described that the child became pale and both her arms and legs were seen to shake for about 45 seconds. She was unresponsive during the episode and was noted to be drowsy for a while afterwards. One of the episodes occurred after she fell off her tricycle on a day when she also had a mild…	Best of List (Multiple Choice)	G - Reflex anoxic seizures	D) Febrile seizure.	0	The most likely diagnosis for a 2-year-old girl with two episodes of unconsciousness, pale skin, and shaking of arms and legs for about 45 seconds, with one episode occurring after a mild elevation of temperature and the other after being pinched at nursery, and with no abnormalities found on examination is D) Febrile seizure. Febrile seizures are seizures that occur in association with a fever a…		1		febrile seizure (D).	0		A) Benign seizures of childhood	0		84, G, Reflex anoxic seizures	1			1		D	0				Pediatrics	Ped	Ped 69
71	A 13 year old girl with juvenile absence epilepsy. Choose the most appropriate treatment: A Carbamazepine B Lamotrigine C Levetiracetam D No treatment E Phenobarbitone F Phenytoin G Sodium valproate H Topiramate I Vigabatrin J Zonisamide	EMQ (Extended Matching Questions)	B - Lamotrigine	G) Sodium valproate.	0	The most appropriate treatment for a 13-year-old girl with juvenile absence epilepsy is G) Sodium valproate. Juvenile absence epilepsy is a type of epilepsy characterized by absence seizures that start in childhood or adolescence, typically between the ages of 9 and 13 years. Sodium valproate is a broad-spectrum antiepileptic drug that is effective for the treatment of absence seizures and is con…	G- Sodium valproate	0		sodium valproate (G).	0		C) Levetiracetam	1		85, G, Sodium valproate	0		G Sodium valproate	0			1				Pediatrics	Ped	Ped 71
72	A 6 month old boy with infantile spasms and developmental delay. Choose the most appropriate treatment: A Carbamazepine B Lamotrigine C Levetiracetam D No treatment E Phenobarbitone F Phenytoin G Sodium valproate H Topiramate I Vigabatrin J Zonisamide	EMQ (Extended Matching Questions)	I - Vigabatrin		1			1			1		I) Vigabatrin	1		86, I, Vigabatrin	1			1			1				Pediatrics	Ped	Ped 72
73	An 8 year old boy with infrequent nocturnal seizures and bilateral centrotemporal spikes on EEG. Choose the most appropriate treatment: A Carbamazepine B Lamotrigine C Levetiracetam D No treatment E Phenobarbitone F Phenytoin G Sodium valproate H Topiramate I Vigabatrin J Zonisamide	EMQ (Extended Matching Questions)	D - No treatment		1		C- Levetiracetam	0		carbamazepine (A).	0		C Levetiracetam	0		87, D, No treatment	1		A Carbamazepine	0		B	0				Pediatrics	Ped	Ped 73
74	Objective: Is the use of intravenous immunoglobulin in newborn infants with isoimmune haemolytic jaundice effective in reducing the need for exchange transfusion. Design: Systematic review of randomised and quasi-randomised controlled trials. Method: Seven studies were identified. Three of these fulfilled the inclusion criteria although 2 did not describe the method of allocation concealment. The…	Best of List (Multiple Choice)	D - There was a reduction in the need for exchange transfusion in those treated with intravenous immunoglobulin.		1			1			1		D) There was a reduction in the need for exchange transfusion in those treated with intravenous immunoglobulin.	1		88, D, There was a reduction in the need for exchange transfusion in those treated with intravenous immunoglobulin.	1			1			1				Pediatrics	Ped	Ped 74
75	A 3 day old baby girl was admitted with poor feeding, and recurrent apnoeas. Examination demonstrates mild central cyanosis, a harsh systolic murmur and poor peripheral pulses. She requires resuscitation and ventilatory support. Arterial blood gases show a severe metabolic acidosis. She responds well to prostaglandin E1 infusion and oxygen saturation increased from 84% to 95%. What is the most li…	Best of List (Multiple Choice)	D - Transposition of the great arteries with VSD	C) Pulmonary atresia.	0	The most likely diagnosis for this 3-day-old baby girl with poor feeding, recurrent apneas, mild central cyanosis, a harsh systolic murmur, poor peripheral pulses, and severe metabolic acidosis is C) Pulmonary atresia. Pulmonary atresia is a congenital heart defect in which there is complete obstruction of the pulmonary valve, preventing blood from flowing from the right ventricle to the pulmonar…		1			1		C) Pulmonary atresia	0		89, D, Transposition of the great arteries with VSD	1			1			1				Pediatrics	Ped	Ped 75
76	A 4 week old baby boy is seen in outpatients with a history of sudden jerky movements noticed by his mother almost from birth. They are seen most prominently whilst the baby is asleep. His mother thought they are more obvious of recent and may number from 1 or 2 to about 10 or more in a few hours sleep. Each jerk seems to last a few seconds and appears to involve an isolated limb. Physical examin…	Best of List (Multiple Choice)	A - Benign sleep myoclonus		1			1			1		A) Benign sleep myoclonus	1		90, A, Benign sleep myoclonus	1			1			1				Pediatrics	Ped	Ped 76
77	A baby boy born at term developed meconium aspiration syndrome requiring ventilation. His ventilator settings were: PIP 28 cm H2O, PEEP 5 cm H2O, rate 50/minute, inspiratory time 0.4 seconds FiO2 1.0 Mean airway pressure 12 cm H20 His heart rate was 140/minute and oxygen saturations 82%. Mean arterial blood pressure was 45 mmHg. Arterial blood gases: pH 7.21 (7.35 - 7.45) pCO2 5.4 kPa (4.6 - 6.4)…	Best of List (Multiple Choice)	A - Add inhaled nitric oxide at 20 ppm	B) Half correct acidosis with a bicarbonate infusion.	0	The most appropriate next change to make in management for this baby boy with meconium aspiration syndrome requiring ventilation and hypotension is B) Half correct acidosis with a bicarbonate infusion. The arterial blood gas results indicate severe respiratory acidosis with a pH of 7.21 and an elevated pCO2 of 5.4 kPa. The bicarbonate level is low, indicating metabolic acidosis, likely due to hyp…		1		start high frequency oscillation (HFO) (E).	0		A) Add inhaled nitric oxide at 20 ppm	1		91, E, Start high frequency oscillation (HFO)	0			1		E	0				Pediatrics	Ped	Ped 77
78	A baby boy, birth weight 3.5 kg, was born at term in a district general hospital. The delivery involved a difficult forceps procedure following evidence of fetal distress and an abnormal CTG during labour. At birth there was no detectable heartbeat and the Apgar scores were 1 at 1 minute and 4 at 5 minutes. He was intubated and transferred to NICU. Test results are shown below. Investigations: Bl…	Best of List (Multiple Choice)	E - Passive cooling	D) IV normal saline 10 ml/kg bolus.	0	The most appropriate action to take for this baby boy who had a difficult forceps delivery, no detectable heartbeat at birth, and low Apgar scores with abnormal blood gas results is D) IV normal saline 10 ml/kg bolus. The baby's blood gas results indicate severe metabolic acidosis with a low pH of 7.0, low bicarbonate level, and a significantly negative base excess. The baby likely requires volum…		1		give bicarbonate (A).	0		D) IV normal saline 10 ml/kg bolus	0		92, E, Passive cooling	1			1			1				Pediatrics	Ped	Ped 78
79	A 15 year old boy with a diagnosis of asthma for 10 years, was referred by his GP to outpatients because of persisting respiratory symptoms. At the time of referral he was on inhaled beclometasone 1 milligram twice daily and inhaled salmeterol 50 micrograms twice daily for the last 6 months. He was also on inhaled salbutamol 2-10 puffs as required. His Peak Expiratory Flow rate was 255 L/minute (…	Choose (n) from Many	E - Short synacthen test and F - Spirometry with reversibility	D) Serum IgE and RAST tests to aeroallergens.	0	The two most appropriate investigations to do for this 15-year-old boy with persisting respiratory symptoms and asthma on treatment are F) Spirometry with reversibility and D) Serum IgE and RAST tests to aeroallergens. Spirometry is a simple and non-invasive test that can assess lung function and diagnose obstructive lung diseases such as asthma. The spirometry results can also be used to determi…	D,F	0		serum IgE and RAST tests to aeroallergens (D) and spirometry with reversibility (F).	0		F) Spirometry with reversibility D) Serum IgE and RAST tests to aeroallergens	0		93, F, Spirometry with reversibility D, Serum IgE and RAST tests to aeroallergens	0		F- Spirometry with reversibility and D- Serum IgE and RAST tests to aeroallergens	0		D and F	0				Pediatrics	Ped	Ped 79
80	A previously well 16 year old boy presented to outpatients with a 6 month history of frequent headaches. Recent problems with balance had occurred while playing football for his school team. The headaches were relieved by lying flat. There was a strong family history of migraine. Physical examination is normal apart from a positive Romberg sign and unsteadiness on attempting to heel-toe walk. Ref…	Best of List (Multiple Choice)	A - Arnold-Chiari malformation type 1	D) Migraine.	0	The most likely diagnosis for this 16-year-old boy with a 6-month history of frequent headaches, recent problems with balance while playing football, a positive Romberg sign, and unsteadiness on attempting to heel-toe walk is D) Migraine. Migraine is a common cause of headaches in adolescents, particularly in those with a family history of migraine. The positive Romberg sign and unsteadiness on a…		1		idiopathic (benign) intracranial hypertension (B).	0		D) Migraine	0		94, B, Idiopathic (benign) intracranial hypertension	0			1		B	0				Pediatrics	Ped	Ped 80
82	A 12 year old girl presented to the emergency department with severe abdominal pain and rectal bleeding. She was observed to have 2 episodes of bilious vomiting. She was previously seen in clinic with recurrent episodes of crampy abdominal pain lasting up to an hour and associated with pallor. Investigations at that review, including a coeliac screen and abdominal ultrasound, were normal. On exam…	Best of List (Multiple Choice)	E - Intussusception		1			1			1		E) Intussusception	1		95, E, Intussusception	1			1			1				Pediatrics	Ped	Ped 82
83	A 12 year old boy with type 1 diabetes since the age of 8 cames to clinic for his annual review. His growth is normal for age, his control has been excellent and his HbA1c is 42 mmol/mol (6%). Which two of the following conditions known to be associated with type 1 diabetes should be screened for at this age? Select two answers only A- Coeliac disease B- Exocrine pancreatic insufficiency C- Hyper…	Choose (n) from Many	D - Nephropathy and F - Retinopathy	A) Coeliac disease and D) Nephropathy.	0	The two conditions that should be screened for at this age in a 12-year-old boy with type 1 diabetes are A) Coeliac disease and D) Nephropathy. Coeliac disease is a common autoimmune disorder that is associated with type 1 diabetes, and screening for it is recommended in all patients with type 1 diabetes. Coeliac disease can cause abdominal symptoms, malabsorption, and nutrient deficiencies, and …	A,C	0			1		A) Coeliac disease D) Nephropathy	0		96, A, Coeliac disease C, Hypercholesterolaemia	0		A- Coeliac disease and C- Hypercholesterolaemia	0		A and E	0				Pediatrics	Ped	Ped 83
85	A 12 year old boy had been diagnosed with Hodgkin lymphoma 2 months ago. His staging investigations showed that he had disease localised to the mediastinum. Chemotherapy was started following the international protocol with doxorubicin, bleomycin, vinblastine and dacarbazine (ABVD) chemotherapy every 3 weeks for a planned 6 month duration. He had managed to return to school for a few hours on a d…	Best of List (Multiple Choice)	D - Pneumocystis jirovecii pneumonitis		1		bleomycin-induced lung toxicity	0		bleomycin induced pulmonary toxicity (A).	0		D) Pneumocystis jirovecii pneumonitis	1		97, F, Respiratory Syncitial Virus pneumonitis	0			1			1				Pediatrics	Ped	Ped 85
87	A 3 day old girl presented with swelling and bruising of the right eyelid. She had been born at term by ventouse delivery due to fetal distress. Birth weight was 2.3 kg and she did not require resuscitation. She vomited 15 minutes after receiving oral vitamin K. She was otherwise well and feeding had been established without difficulty. Her test results are shown below. Investigations: Blood haem…	Best of List (Multiple Choice)	B - Low maternal platelet count in pregnancy	E) Vomiting after vitamin K administration.	0	The most important information contributing to the explanation of the problem in this 3-day-old girl with swelling and bruising of the right eyelid and low platelet count is E) Vomiting after vitamin K administration. Vitamin K is routinely administered to newborns to prevent vitamin K deficiency bleeding (VKDB), which can cause serious bleeding in the brain or other organs. VKDB is more common i…		1		vomiting after vitamin K administration (E).	0		B) Low maternal platelet count in pregnancy	1		98, E, Vomiting after vitamin K administration	0			1		E	0				Pediatrics	Ped	Ped 87
88	Title: Short versus long duration of antibiotic therapy for bacterial meningitis: a meta-analysis of randomised controlled trials in children. Objective: To evaluate the effectiveness of short courses (<7 days) versus long courses (7-14 days) of antibiotic therapy for bacterial meningitis. Outcomes: Clinical success, mortality, duration of hospitalisation, adverse events, hearing impairment, long…	Choose (n) from Many	D - Short course treatment resulted in a significantly reduced length of hospital stay. and F - There was no difference in the level of neurological complications between treatment groups.		1			1		short course treatment resulted in a significantly reduced length of hospital stay (D) and long course treatment resulted in higher levels of hearing impairment (A).	0		D) Short course treatment resulted in a significantly reduced length of hospital stay. F) There was no difference in the level of neurological complications between treatment groups.	1		99, D, Short course treatment resulted in a significantly reduced length of hospital stay. C, Patients treated for meningitis should be observed in hospital for 24 hours following cessation of treatment.	0			1			1				Pediatrics	Ped	Ped 88
89	The mother of an 8 year old girl with type 1 diabetes reports that her daughter is having shaking episodes during her sleep between 6 and 7 am. During the episodes, the girl is unresponsive and afterwards takes at least 30 minutes to return to her normal self. Her blood sugar was 3.5 mmol/l during the most recent episode. Her parents have recently separated and she has a cousin who was treated fo…	Best of List (Multiple Choice)	A - Benign seizures of childhood	D) Hypoglycemia.	0	The most likely diagnosis for the 8-year-old girl with type 1 diabetes who is having shaking episodes during her sleep between 6 and 7 am, with low blood sugar of 3.5 mmol/l during the most recent episode, and takes at least 30 minutes to return to her normal self is D) Hypoglycemia. Hypoglycemia is a common complication of type 1 diabetes, and it can cause a range of symptoms, including shaking,…	D - Hypoglycaemia	0		hypoglycaemia (D).	0		D- Hypoglycaemia	0		100, D, Hypoglycaemia	0		D- Hypoglycaemia	0	Based on the information provided, the most likely diagnosis for this 8 year old girl with type 1 diabetes is hypoglycemia (D). Hypoglycemia, or low blood sugar, can cause a variety of symptoms, including shaking, unresponsiveness, and confusion. The girl’s blood sugar level of 3.5 mmol/l during the most recent episode is consistent with this diagnosis. It is important for individuals with type 1…	D	0				Pediatrics	Ped	Ped 89
90	A 6 week old breast-fed baby girl presents with vomiting, poor feeding and lethargy of 1 day duration. She was born at term weighing 2.95 kg and was investigated for neonatal convulsions associated with hypoglycaemia that settled after the first week. She had been discharged home aged 10 days. On initial examination, she was noted to have a capillary refill time of 4 seconds, temperature of 39°C,…	Best of List (Multiple Choice)	B - Galactose-1-phosphate uridyl transferase level	F) Ultrasound of abdomen.	0	The most likely additional investigation to help establish the diagnosis in this 6-week-old breast-fed baby girl with vomiting, poor feeding, lethargy, jaundice, and positive blood cultures for E.coli is F) Ultrasound of abdomen. The presentation of vomiting, poor feeding, lethargy, and jaundice along with a positive blood culture for E.coli suggests the possibility of neonatal sepsis. The persis…	D - HIDA liver scan	0			1		F- Ultrasound of abdomen	0		101, F, Ultrasound of abdomen	0			1		F	0				Pediatrics	Ped	Ped 90
91	Study: Incidence of bacteraemia in infants and children with fever and petechiae. Methods: Consecutive patients with a temperature of 38°C or higher and petechiae seen in the emergency department were prospectively enrolled. Our measures included (1) laboratory tests (leukocyte count, coagulation profile, blood culture, and cerebrospinal fluid bacterial culture); (2) a questionnaire requesting cl…	Best of List (Multiple Choice)	B - Assessment of whether the child looks ill is a highly sensitive test for serious invasive bacteraemia.		1			1			1		C- Assessment of whether the child looks ill is a highly specific test.	1		102, B, Assessment of whether the child looks ill is a highly sensitive test for serious invasive bacteraemia.	1			1			1				Pediatrics	Ped	Ped 91
92	A 2 year old girl with isolated bilateral breast development. Select the most likely diagnosis from the list below: A Constitutional growth and pubertal delay B Growth hormone deficiency C Hypothalamic hamartoma D Idiopathic precocious puberty E Klinefelter syndrome F McCune – Albright syndrome G Premature adrenarche H Premature thelarche I Testicular tumour J Turner syndrome	EMQ (Extended Matching Questions)	H - Premature thelarche (common, self-limiting)		1			1			1		H- Premature thelarche.	1		103, H, Premature thelarche	1			1			1				Pediatrics	Ped	Ped 92
93	A 14 year old girl with short stature, delayed menarche and a cardiac murmur. Select the most likely diagnosis from the list below: A Constitutional growth and pubertal delay B Growth hormone deficiency C Hypothalamic hamartoma D Idiopathic precocious puberty E Klinefelter syndrome F McCune – Albright syndrome G Premature adrenarche H Premature thelarche I Testicular tumour J Turner syndrome	EMQ (Extended Matching Questions)	J - Turner syndrome		1			1			1		J- Turner syndrome.	1		104, J, Turner syndrome	1			1			1				Pediatrics	Ped	Ped 93
94	A 14 year old boy with short stature and a family history of delayed puberty. Select the most likely diagnosis from the list below: A Constitutional growth and pubertal delay B Growth hormone deficiency C Hypothalamic hamartoma D Idiopathic precocious puberty E Klinefelter syndrome F McCune – Albright syndrome G Premature adrenarche H Premature thelarche I Testicular tumour J Turner syndrome	EMQ (Extended Matching Questions)	A - Constitutional growth and pubertal delay		1			1			1		A- Constitutional growth and pubertal delay.	1		105, A, Constitutional growth and pubertal delay	1			1			1				Pediatrics	Ped	Ped 94
96	A 4 year old boy presents with a 2 month history of progressive lethargy and pallor. He had previously been well and very active. Over the last 2 days he had become distressed when moved or cuddled by his parents. His appetite had reduced but he still managed to drink well and pass normal amounts of urine. He had an episodic temperature, which at times reached 38.5°C, over the 2 days prior to adm…	Best of List (Multiple Choice)	F - Urinary catecholamines	C) Full blood count.	0	The investigation that will most likely lead to a definitive diagnosis of the above presentation is C) Full blood count. The presentation described in the scenario is concerning for a malignancy, possibly a hematological malignancy like leukemia or lymphoma. The presence of pallor, lethargy, lymphadenopathy, and a palpable abdominal mass are all suggestive of this possibility. A full blood count …	C - Full blood count	0			1		F- Urinary catecholamines.	1		106, E, Serum alpha fetoprotein	0		C- Full blood count	0		E	0				Pediatrics	Ped	Ped 96
97	A 7 year old girl was referred by GP with history of recurrent abdominal pain for 4 months. She has previously been treated for constipation with laxatives. She is able to pass soft stools without medication but her parents have noted fresh blood with stools during the last 2 weeks. Her mother is concerned that she appears to have lost weight recently and is less interested in sports. Investigati…	Best of List (Multiple Choice)	B - Crohn’s colitis		1			1			1		B- Crohn’s colitis.	1		107, B, Crohn’s colitis	1			1			1				Pediatrics	Ped	Ped 97
98	An 8 month old male infant was referred because of non-bilious vomiting. His GP had seen him frequently for constipation over the last few months. Examination reveals a thin, non-dysmorphic infant weighing 6.8 kg (0.4th centile). He has a scaphoid abdomen and his capillary refill time is 3 seconds. General examination is otherwise unremarkable. Investigations: Blood haemoglobin 122 g/l (110 - 140…	Best of List (Multiple Choice)	B - Diabetes insipidus	D) Hirschsprung disease.	0	The most likely diagnosis for an 8-month-old male infant with non-bilious vomiting, constipation, weight loss, and laboratory findings of hyponatremia, hyperkalemia, and elevated white cell count is D) Hirschsprung disease. Hirschsprung disease is a congenital disorder characterized by the absence of ganglion cells in the distal colon and rectum, resulting in functional obstruction and chronic co…	D - Hirschprung disease	0		pseudohypoaldosteronism type 1A	0		D- Hirschsprung disease	0		108, E, Pseudohypoaldosteronism Type 1A	0			1			1				Pediatrics	Ped	Ped 98
99	this is the second part of the previous question. Which of the following is the most appropriate test to confirm the diagnosis? Select only one option. A- Oesophageal pH study B- Serum aldosterone level C- Serum osmolality D- Rectal biopsy E- Water deprivation test F- Serum creatinine	Best of List (Multiple Choice)	E - Water Deprivation Test	D) Rectal biopsy.	0	The most appropriate test to confirm the diagnosis of Hirschsprung disease in an 8-month-old infant with constipation, weight loss, and laboratory findings of hyponatremia, hyperkalemia, and elevated white cell count is D) Rectal biopsy. The diagnosis of Hirschsprung disease is confirmed by a rectal biopsy, which shows the absence of ganglion cells in the distal colon and rectum. This is the gold…	D - Rectal biopsy	0			1		D- Rectal biopsy	0		109, E, Water deprivation test	1			1			1				Pediatrics	Ped	Ped 99
[truncated: 10 more rows]

## Sheet: Data Cleaning
Specialty	SpecialtyCode	Question Code	NO.	Question	Type of question	Answer	ChatBot	Answer	Score	Notes
Obstetrics and Gynecology	Obs&Gyna	Obs&Gyna 1	1	A 24-year-old woman has a miscarriage at 9 weeks of gestation. The next day she has a full blood count done and the results are tabulated below. Her blood pressure is 84/40 and pulse 95 beats per minute. Which management option is most appropriate? A. Blood transfusion with 2 units of blood B. Colloid infusion C. Iron tablets 200 mg daily for 1 month D. Iron tablets 200–300 mg 2–3 daily for 2 mon…	MCQ	A. Blood transfusion with 2 units of blood	ChatGPT3.5		1
[truncated: 2,960 more rows]

## Sheet: Statistics
Specialty	Question Code	Type of question	ChatBot	Score
Obstetrics and Gynecology	Obs&Gyna 1	MCQ	ChatGPT3.5	1
Obstetrics and Gynecology	Obs&Gyna 2	MCQ	ChatGPT3.5	1
Obstetrics and Gynecology	Obs&Gyna 3	MCQ	ChatGPT3.5	1
Obstetrics and Gynecology	Obs&Gyna 4	MCQ	ChatGPT3.5	0
Obstetrics and Gynecology	Obs&Gyna 5	MCQ	ChatGPT3.5	0
Obstetrics and Gynecology	Obs&Gyna 6	MCQ	ChatGPT3.5	1
[truncated: 2,955 more rows]

## Sheet: Statistics 2
Question Code	Type of question	GPT3.5	GPT4	Bard	Perplexity	Claude	Bing	ClaudeInstant	Specialty	C4 Leakage	Google Leakage
[truncated: 423 more rows]

[truncated: 9 more sheets: Obs & Gyna, Opthalmology, Internal Medicine, Psychiatry, Surgery, Radiology,  Anaesthesia, Emergency Medicine, Pediatrics]
